# Supplementary material for: Drought adaptability of different subspecies of tetraploid wheat (Triticum turgidum) under contrasting moisture conditions: Association with solvent retention capacity and quality-related traits
Source: PLoS One. 2023 Feb 7;18(2):e0275412. doi: 10.1371/journal.pone.0275412 (PMC10045581; doi:10.1371/journal.pone.0275412)
Supplement: S1 Raw data — (XLS) [file pone.0275412.s002.xls]

## Sheet: Main data
Year	location	replication	Genotype	days to maturity	thousand grain weight (g)	grain yield (g/m2)	percentage of grain protein (%)	Zeleny index (%)	Grain hardiness (%)	Zinc content (mg/g)	Iron content (mg/g)	Sodium content (mg/g)	Potassium content (mg/g)	Ratio of sodium to potassium	Moisture of flour (%)	Water absorption of flour (%)	Water SRC (%)	Sucrose SRC (%)	Lactic acid SRC (%)	Sodium carbonate SRC (%)
Year	Loc	Rep	Gen	DM	TGW	GY	PGP	ZEL	GH	Zn	Fe	Na	K	K/Na	MOF	WAF	WAT	SuSRC	LASRC	SOD
1	1	1	1	205	43.1825	816.325	12.0978	30.5274	66	0.591834	0.539648	4.5644	7.62572	1.67069	8.9	68.4	119.458	117.082	130.959	117.166
1	1	1	2	200	47.0225	824.5	11.7218	30.5274	68	0.585537	0.488262	3.5548	6.28218	1.76724	9.1	69.4	101.436	122.215	115.883	105.285
1	1	1	3	202	48.065	732.325	13.8551	32.1498	67	0.612746	0.470272	3.1532	6.2414	1.97939	8.3	68.4	100.468	129.495	119.673	117.871
1	1	1	4	206	53.3	745.575	12.8282	30.777	62	0.631133	0.48888	3.3454	6.82688	2.04068	8.7	67.5	105.761	131.016	120.031	117.535
1	1	1	5	203	46.9663	833.575	12.7062	30.6522	67	0.608665	0.457345	4.2862	7.04358	1.64332	8.4	68.2	112.099	133.594	132.065	121.3
1	1	1	6	205	52.9338	839.6	13.2829	33.1482	71	0.580446	0.467291	3.5548	6.28218	1.76724	8.3	69.6	106.376	130.291	122.66	115.618
1	1	1	7	200	47.3625	651.075	12.0978	31.9002	71	0.529173	0.298338	3.3454	5.92092	1.76987	8.9	70.2	116.008	126.423	149.551	129.773
1	1	1	8	203	45.0988	716.65	12.8906	31.2762	69	0.616362	0.458084	4.2862	7.21982	1.68443	8.3	69	113.497	140.357	132.6	133.448
1	1	1	9	206	31.3488	374.99	14.5658	32.3994	68	0.599787	0.560022	3.7814	6.00008	1.58674	9	70.3	88.7459	113.788	111.186	129.023
1	1	1	10	207	32.235	586.575	14.321	31.1514	65	0.705148	0.634701	4.5644	6.91308	1.51456	9.3	69.5	94.3859	121.623	110.49	127.635
1	1	1	11	207	31.5288	492.167	15.1676	33.3978	70	0.659168	0.536024	4.0252	7.21982	1.79365	8.8	71.2	85.205	112.237	109.601	117.497
1	1	1	12	207	31.3113	478.858	14.5658	31.7754	66	0.680285	0.562637	3.7814	6.8699	1.81676	8.9	69.5	85.706	116.261	121.806	122.152
1	1	1	13	205	36.07	610.7	11.9985	31.7754	51	0.524913	0.391188	3.1532	5.49698	1.7433	8.7	63.9	89.2012	113.611	97.9702	108.594
1	1	1	14	208	32.2112	338.568	14.0069	33.273	65	0.639082	0.548621	3.5548	6.32312	1.77876	9.4	69.6	85.3114	111.154	108.995	103.682
1	1	1	15	211	39.58	500.525	14.5658	34.0218	61	0.556574	0.528804	2.8204	5.88158	2.08537	8.2	66.8	91.0922	119.538	107.985	111.346
1	1	1	16	208	35.5412	379.275	14.1622	33.7722	61	0.56806	0.532527	2.8204	5.8424	2.07148	8.6	66.9	80.7912	114.846	96.37	111.664
1	1	1	17	207	38.3613	385	14.8185	33.7722	60	0.614906	0.608023	2.8204	6.28218	2.22741	8.6	67.1	87.19	112.398	103.27	115.262
1	1	1	18	204	47.83	625.725	12.7062	30.4026	62	0.5046	0.459008	3.3454	6.99992	2.0924	8.8	67.6	89.613	127.119	116.081	109.023
1	1	1	19	203	47.5162	591.143	13.8551	35.2698	73	0.563301	0.391286	2.9782	6.12002	2.05494	8.5	71.3	92.8955	129.374	108.599	102.923
1	1	1	20	201	34.6638	397.5	13.7805	33.0234	73	0.597614	0.404108	3.7814	6.32312	1.67216	7.8	69.7	85.5896	119.825	106.582	102.033
1	1	1	21	206	56.8525	733.95	13.634	32.5242	66	0.691252	0.480392	3.5548	6.95642	1.95691	8.8	69	105.177	141.06	124.771	124.065
1	1	1	22	205	56.17	481.75	14.4833	34.0218	67	0.723348	0.434779	2.9782	5.68728	1.90964	8.7	69.8	89.9153	121.993	108.064	113.776
1	1	1	23	208	38.4612	738.35	15.2571	35.2698	61	0.638172	0.573525	2.9782	5.92092	1.98809	8.5	67.9	80.7462	112.949	105.069	113.452
1	1	1	24	205	30.83	623.125	13.9306	33.1482	65	0.686556	0.437864	4.5644	6.69878	1.46761	8.9	68.9	104.38	128.559	120.207	142.917
1	1	1	25	203	32.1887	426.875	17.3385	34.2714	69	0.767536	0.607128	4.2862	6.48848	1.51381	8.8	70.2	91.3159	118.002	107.176	123.483
1	1	1	26	202	37.7737	501.175	13.562	34.0218	75	0.636586	0.514561	3.7814	6.91308	1.82818	8.1	70.8	86.2684	121.762	106.718	122.416
1	1	1	27	204	48.145	604.75	14.4833	33.7722	70	0.727111	0.465009	3.3454	7.71768	2.30695	8.5	70.3	107.308	140.348	127.672	127.255
1	1	1	28	200	48.6288	736.325	12.2005	32.025	60	0.549843	0.372109	2.9782	6.12002	2.05494	8.5	66.5	87.5679	124.206	101.682	114.85
1	1	1	29	208	32.0588	354.365	14.2412	34.0218	73	0.692419	0.460219	2.9782	7.0874	2.37976	9.1	71.4	90.0189	119.065	109.253	108.603
1	1	1	30	205	35.4	279.54	15.079	34.1466	70	0.807722	0.691157	3.1532	7.71768	2.44757	8.4	70.8	92.2584	128.173	107.755	123.277
1	1	1	31	201	32.4612	380.775	14.1622	32.7738	65	0.617276	0.43753	5.1724	7.71768	1.49209	8.8	68.9	99.802	153.3	125.08	142.844
1	1	1	32	202	36.775	401.75	12.3612	31.6506	69	0.594473	0.42092	3.7814	7.26428	1.92106	8.3	68.3	80.0228	112.889	100.417	109.947
1	1	1	33	204	52.0525	402.1	11.7218	30.777	54	0.566831	0.400612	3.3454	6.4469	1.92709	9.2	64.8	89.6254	119.692	106.434	115.759
1	1	1	34	203	47.7363	743.625	11.3307	29.7786	48	0.71615	0.475697	3.3454	6.07988	1.81739	8.9	63.4	87.8215	106.61	95.927	103.72
1	1	1	35	200	39.0613	520.05	12.7062	31.7754	56	0.688037	0.502392	2.9782	6.12002	2.05494	8.6	65.4	95.7059	115.836	108.781	114.191
1	1	1	36	202	49.9225	569.95	14.0841	33.5226	73	0.568525	0.355102	3.7814	6.00008	1.58674	8	70.3	100.651	130.611	142.139	121.094
1	1	2	1	203	36.3714	620.489	12.5298	31.7754	72	0.551764	0.35639	4.2862	8.09192	1.8879	8	69.4	117.906	113.517	149.124	120.88
1	1	2	2	200	45.0893	821.111	12.4727	31.5258	68	0.602421	0.353906	3.5548	6.69878	1.88443	8.2	68.2	103.177	122.425	110.799	109.668
1	1	2	3	203	54.6786	640.649	13.7068	32.3994	69	0.615352	0.48146	3.5548	6.74132	1.8964	8.5	69.2	93.4906	131.151	112.916	133.334
1	1	2	4	204	51.1982	776.639	13.0828	32.3994	67	0.624932	0.485189	3.7814	6.8699	1.81676	8.3	68.8	99.5715	129.793	112.484	110.626
1	1	2	5	204	42.0536	734.111	12.5877	31.6506	69	0.562924	0.312018	3.7814	6.91308	1.82818	8.1	68.4	108.762	127.12	135.255	118.311
1	1	2	6	203	54.1411	681.6	13.1486	32.2746	70	0.578923	0.401865	3.1532	5.92092	1.87775	8.3	69.2	111.953	130.957	126.851	131.537
1	1	2	7	204	45.1911	882.631	12.4727	31.1514	69	0.606573	0.487798	4.2862	6.6564	1.55298	8.5	69.2	115.619	133.946	148.832	139.376
1	1	2	8	206	33.6804	548.473	14.0841	32.3994	68	0.55952	0.423704	4.0252	7.13138	1.77168	9.1	70.3	120.77	150.165	141.198	137.351
1	1	2	9	207	35.0643	525.308	14.1622	31.2762	64	0.587188	0.547011	4.0252	6.95642	1.72822	9.3	69.1	94.065	117.226	115.137	130.803
1	1	2	10	209	30.0964	277.915	14.8185	32.3994	67	0.646151	0.719645	4.2862	7.48898	1.74723	8.9	69.9	94.4805	112.369	108.329	123.827
1	1	2	11	206	33.1786	299.554	16.3992	33.6474	73	0.671778	0.678126	4.5644	8.04458	1.76246	8.5	71.3	88.9787	120.974	119.801	123.983
1	1	2	12	207	35.6964	461.839	13.9306	32.025	67	0.674917	0.542637	4.0252	8.28288	2.05776	9.3	70.1	90.3732	116.11	119.214	123.277
1	1	2	13	205	40.4143	723.668	11.5548	30.5274	48	0.528928	0.386172	3.1532	6.28218	1.99232	9.3	63.7	98.2465	116.394	104.861	108.436
1	1	2	14	207	34.8393	412.3	13.7805	32.5242	64	0.680154	0.647557	3.7814	6.20078	1.63981	9.6	69.7	87.5475	115.136	108.909	112.581
1	1	2	15	208	36.0089	290.141	14.4017	33.0234	59	0.626047	0.589477	2.9782	7.26428	2.43915	8.4	66.3	98.2277	121.17	116.104	109.893
1	1	2	16	207	37.7411	427.701	14.1622	33.273	59	0.636171	0.659421	2.8204	6.61418	2.34512	8.7	66.7	84.014	119.35	101.107	117.076
1	1	2	17	209	35.1482	415.027	14.9044	34.3962	62	0.637447	0.603597	3.1532	7.04358	2.23379	8.4	67.3	86.6062	113.481	102.618	103.101
1	1	2	18	205	43.725	403.486	13.4207	32.025	69	0.705626	0.793999	3.1532	8.4764	2.68819	8.4	69.4	90.5788	123.558	111.009	110.755
1	1	2	19	206	47.6923	401.67	13.4207	33.1482	67	0.680975	0.61975	3.1532	7.26428	2.30378	8.8	70.1	93.4087	134.457	119.885	100.559
1	1	2	20	205	36.0364	492.328	13.0828	31.1514	70	0.611089	0.517317	3.7814	7.5344	1.99249	8.4	69.4	92.432	124.563	119.876	106.499
1	1	2	21	204	52.3107	449.421	14.6491	34.6458	7	0.655703	0.494488	3.3454	7.71768	2.30695	8.4	69.9	103.545	142.988	130.913	130.618
1	1	2	22	205	49.675	353.914	14.8185	35.769	72	0.697843	0.479505	2.9782	6.16032	2.06847	8.4	71.1	89.5296	118.438	107.773	115.982
1	1	2	23	209	35.1214	612.605	16.0045	35.5194	62	0.688932	0.738767	3.1532	6.32312	2.0053	8.2	67.9	83.8588	123.764	106.362	129.532
1	1	2	24	205	25	325.975	13.7805	32.1498	61	0.702458	0.613329	4.5644	6.78402	1.48629	9.1	68.6	108.148	139.625	126.773	149.966
1	1	2	25	206	31.1232	194.872	16.8079	34.0218	69	0.772695	0.64162	4.5644	6.53022	1.43069	9	70.5	88.5489	118.833	104.336	114.387
1	1	2	26	213	37.8889	571.364	13.0828	32.3994	69	0.654588	0.685492	3.1532	6.20078	1.9665	8.6	69.7	88.9652	127.348	116.749	136.414
1	1	2	27	202	49.8446	586.846	14.8185	33.5226	70	0.737417	0.655994	2.9782	7.17552	2.40935	8.3	70.3	113.699	146.582	145.209	134.769
1	1	2	28	200	45.7732	790.242	12.6465	32.1498	63	0.597202	0.550638	2.9782	6.78402	2.27789	8.1	66.7	93.2704	129.258	115.562	117.778
1	1	2	29	209	37.8232	607.918	14.5658	34.6458	73	.	.	.	.	.	9	71.4	82.8376	130.768	110.703	110.26
1	1	2	30	210	35.1571	149.843	14.7334	33.6474	69	.	.	.	.	.	8.6	70.5	92.4608	137.345	108.73	126.496
1	1	2	31	208	24.7357	196.66	12.8906	30.9018	62	.	.	.	.	.	9.7	69.1	105.16	141.509	139.211	153.267
1	1	2	32	204	40.8107	575.178	12.3068	31.1514	67	.	.	.	.	.	8.4	67.9	84.6679	125.002	111.876	116.962
1	1	2	33	205	50.7607	627.921	11.2964	29.4042	47	.	.	.	.	.	8.9	63	87.5099	113.521	99.7471	120.842
1	1	2	34	205	47.8607	594.649	11.2964	29.7786	48	.	.	.	.	.	8.8	63.3	86.0596	119.052	97.172	107.636
1	1	2	35	205	39.7821	581.709	12.4165	32.025	56	.	.	.	.	.	8.7	65.5	93.5523	121.207	105.204	118.007
1	1	2	36	205	47.8125	572.987	13.562	31.6506	67	.	.	.	.	.	8.7	69.1	97.2659	136.65	143.148	125.225
1	2	1	1	194	48.3475	712.65	12.7062	32.5242	72	0.545086	0.564449	4.8598	7.7639	1.59758	8.7	70	99.3996	143.825	133.381	110.181
1	2	1	2	197	40.9438	867.4	13.634	33.273	73	0.563732	0.544795	4.8598	6.95642	1.43142	8	69.6	95.4031	134.81	142.688	113.136
1	2	1	3	189	38.6363	469.025	15.4387	32.7738	68	0.641384	0.55672	4.0252	7.39862	1.83808	8	69.4	107.155	158.954	149.345	139.376
1	2	1	4	199	49.375	746.438	13.4207	33.0234	72	0.608669	0.508476	3.7814	7.71768	2.04096	8	70	96.4942	139.677	126.673	112.655
1	2	1	5	200	42.8225	734.325	12.7668	32.025	71	0.531527	0.533389	4.0252	6.61418	1.64319	8.4	69.4	105.295	134.28	138.094	117.943
1	2	1	6	199	51.0125	551.375	14.9913	34.521	72	0.540991	0.683368	3.7814	6.57212	1.73801	7.6	69.9	109.423	144.081	140.919	120.718
1	2	1	7	189	34.06	512.075	12.8906	31.7754	71	0.506059	0.448966	4.8598	7.7639	1.59758	8.1	69.6	115.833	156.576	161.167	147.583
1	2	1	8	189	43.4763	590.583	14.0841	33.7722	78	0.489526	0.514481	4.2862	6.61418	1.54313	7.9	71.6	98.7553	134.553	132.399	114.476
1	2	1	9	202	26.7475	401.146	16.8079	33.897	71	0.635848	0.573129	4.8598	8.28288	1.70437	8.2	71	93.2351	121.55	125.923	138.919
1	2	1	10	202	27.4187	255.778	15.5308	34.0218	75	0.654839	0.622998	4.2862	9.02178	2.10484	9.3	73.2	92.0003	136.118	132.841	128.878
1	2	1	11	202	27.0125	378.84	16.3992	33.6474	72	0.573767	0.558756	3.5548	7.57998	2.13232	8.4	70.9	85.1647	121.157	116.955	121.844
1	2	1	12	202	25.9025	375.522	14.9913	33.273	72	.	.	.	.	.	8.6	71.6	81.9408	115.547	122.056	111.36
1	2	1	13	201	28.4112	188.75	12.8282	32.5242	52	0.514015	0.443173	3.3454	7.13138	2.1317	8.6	64.9	96.3519	132.112	108.936	111.112
1	2	1	14	201	30.6875	302.704	15.2571	34.0218	72	0.615913	0.543889	3.5548	7.21982	2.03101	8.4	70.9	82.1324	114.605	112.321	107.892
1	2	1	15	204	31.7137	314.95	15.8124	35.0202	65	0.610046	0.493121	2.9782	7.57998	2.54515	8.3	68.2	86.9848	117.777	104.995	98.487
1	2	1	16	205	32.69	358.35	17.1237	36.8922	67	0.611338	0.539573	3.1532	7.7639	2.46223	7.9	68.8	85.8087	111.259	102.413	121.196
1	2	1	17	203	29.6725	333.85	15.5308	34.3962	63	.	.	.	.	.	8	67.8	.	.	.	.
1	2	1	18	189	46.6162	569.35	13.562	33.1482	76	0.446626	0.376917	3.1532	7.13138	2.26163	7.8	71.1	100.462	120.536	124.227	118.282
1	2	1	19	189	38.4125	283.95	15.908	34.8954	73	0.532449	0.459482	3.5548	8.42778	2.37082	8.1	71.7	105.226	144.374	137.893	140.413
1	2	1	20	199	30.4387	257.613	14.7334	33.3978	76	0.620566	0.529359	3.7814	11.4545	3.02916	7.6	70.9	107.629	138.495	127.929	140.016
1	2	1	21	189	54.8875	638.417	14.0841	32.8986	69	0.620692	0.663039	3.5548	8.57412	2.41198	8	69.5	100.987	134.502	113.793	130.887
1	2	1	22	199	44.5475	301.25	16.1019	36.6426	77	0.617053	0.503641	3.1532	7.04358	2.23379	8.2	73.1	94.6011	127.06	127.65	112.427
1	2	1	23	202	31.1288	436.675	16.7044	36.393	68	0.607494	0.659065	2.9782	7.39862	2.48426	8	69.7	86.0262	120.216	107.864	132.137
1	2	1	24	202	26.55	317	15.3475	34.521	69	0.626611	0.532581	3.7814	7.62572	2.01664	8	70.3	100.438	129.224	140.755	150.068
1	2	1	25	198	25.8837	66.1156	14.9044	32.649	63	.	.	.	.	.	10.2	67.7	.	.	.	.
1	2	1	26	193	30.7837	411.5	14.9044	33.7722	73	0.576629	0.456278	4.0252	8.37932	2.08172	7.8	70.4	101.62	136.786	126.411	148.718
1	2	1	27	191	40.035	453.05	16.8079	35.769	78	0.631164	0.414891	3.1532	6.78402	2.15147	7.1	72	113.855	156.793	146.713	143.082
1	2	1	28	200	42.8775	567.167	12.9538	32.3994	62	0.504436	0.393965	2.8204	6.28218	2.22741	7.8	66.4	92.4211	127.466	111.702	122.393
1	2	1	29	203	28.0287	283.765	15.5308	34.2714	70	0.631052	0.563466	4.0252	7.85682	1.95191	8.8	70.7	87.767	130.844	125.898	127.287
1	2	1	30	207	23.8038	98.12	16.8079	35.0202	67	0.829459	0.552893	3.5548	7.35368	2.06866	8.6	70.6	103.316	138.864	130.585	146.062
1	2	1	31	203	27.92	240.107	15.908	33.7722	66	0.773319	0.505218	4.8598	9.02178	1.85641	8.5	69.6	105.853	140.96	146.8	162.008
1	2	1	32	198	30.1425	284.675	16.0045	35.2698	76	0.702432	0.478821	4.2862	8.92118	2.08137	8.6	71.7	109.693	140.399	140.584	145.988
1	2	1	33	198	39.8713	295.3	13.9306	32.5242	67	0.687925	0.554767	4.0252	9.69128	2.40765	8.6	69.3	110.856	153.039	135.833	140.077
1	2	1	34	200	44.3225	579.15	11.9502	32.1498	51	0.438875	0.410572	2.9782	5.76452	1.93557	8.6	63.7	83.1005	116.676	86.212	98.454
1	2	1	35	189	34.805	456.825	13.7068	33.1482	59	0.437091	0.47622	2.9782	5.92092	1.98809	8.2	66.5	99.8511	129.951	110.32	117.514
1	2	1	36	195	43.1575	494.738	14.321	32.8986	70	0.586892	0.491685	5.1724	8.62322	1.66716	8.1	69.9	123.403	158.876	157.834	141.261
1	2	2	1	196	44.0063	625	12.9538	32.1498	69	0.522283	0.467063	4.2862	6.99992	1.63313	8.1	69.1	90.8721	131.654	124.903	113.229
1	2	2	2	193	45.5787	653.275	13.7068	33.6474	74	0.542472	0.46344	3.7814	7.7639	2.05318	7.4	70.2	92.9947	132.513	125.533	116.677
1	2	2	3	193	48.1675	675.8	14.1622	32.3994	72	0.626168	0.468921	4.2862	7.9974	1.86585	7.8	69.7	102.629	147.828	130.267	133.945
1	2	2	4	201	41.1225	517.571	13.4207	32.2746	70	0.577659	0.352497	3.3454	7.13138	2.1317	8	69.6	98.0968	144.253	130.664	124.268
1	2	2	5	202	39.7675	602.188	13.2829	32.7738	74	0.560095	0.408386	4.2862	7.95038	1.85488	7.7	70.3	108.603	139.947	137.541	127.588
1	2	2	6	193	47.2888	707.5	15.3475	36.2682	81	0.482767	0.401065	3.5548	6.95642	1.95691	7.3	72.3	115.591	147.732	143.098	122.373
1	2	2	7	189	37.1262	400	12.4165	31.6506	74	0.496563	0.400118	4.5644	5.76452	1.26293	7.7	69.8	111.41	145.674	148.656	128.782
1	2	2	8	194	42.925	530.556	14.2412	33.273	78	0.616087	0.470995	4.0252	7.26428	1.8047	7.2	70.7	103.936	134.07	138.959	121.041
1	2	2	9	202	29.2712	391.38	15.6238	33.5226	72	0.731165	0.565506	4.5644	8.82122	1.93261	8.4	71.7	88.9564	124.349	117.13	136.351
1	2	2	10	202	28.4025	485.1	15.4387	32.8986	71	0.71861	0.739942	5.1724	8.82122	1.70544	8.2	70.9	88.9197	119.983	123.808	123.246
1	2	2	11	199	29.3725	313.033	16.2001	34.2714	75	.	.	.	.	.	8.4	72.5	83.8385	116.835	113.488	134.164
1	2	2	12	202	27.6212	404.663	14.8185	32.3994	70	0.630589	0.61027	4.2862	8.92118	2.08137	9	71.4	92.6038	117.724	128.425	125.764
1	2	2	13	201	34.4312	437.5	12.2532	31.7754	49	0.534965	0.447675	2.9782	5.53472	1.85841	8.1	63.6	91.2639	130.555	96.0223	106.358
1	2	2	14	202	34.7075	353.389	15.5308	34.3962	73	0.598319	0.58018	3.3454	6.74132	2.0151	7.9	71.2	79.3408	103.497	107.71	96.0935
1	2	2	15	204	35.39	427.5	14.9913	33.897	63	0.434292	0.320539	2.8204	4.9149	1.74263	7.8	67.1	90.6764	120.952	117.491	99.6846
1	2	2	16	205	32.4087	357.5	16.2992	35.3946	67	0.644604	0.598793	2.8204	6.91308	2.4511	7.5	68.5	88.0264	123.09	105.729	139.442
1	2	2	17	203	31.8563	422.5	14.7334	33.6474	68	.	.	.	.	.	7.6	68.3	.	.	.	.
1	2	2	18	189	42.8888	355	13.7805	32.5242	73	0.515119	0.398174	2.9782	7.0874	2.37976	7.6	70.4	94.4152	135.34	122.444	124.664
1	2	2	19	191	40.3	278.55	15.4387	34.6458	74	0.591443	0.520635	3.7814	8.67248	2.29346	7.6	71.2	98.5331	139.559	126.745	135.89
1	2	2	20	199	39.5062	465	14.4017	31.9002	72	0.634401	0.600341	4.0252	7.13138	1.77168	7.7	69.7	96.0446	135.251	121.109	125.266
1	2	2	21	194	43.0962	329.167	14.2412	33.5226	71	0.678597	0.722519	3.5548	8.33102	2.3436	8	70.3	95.1375	141.886	113.822	136.489
1	2	2	22	193	46.225	326.425	15.6238	35.8938	75	0.655546	0.591066	3.3454	6.69878	2.00239	7.8	71.7	85.7863	130.187	132.803	113.372
1	2	2	23	203	30.6525	424.375	17.2307	36.7674	69	0.752341	0.825851	3.1532	8.13942	2.58132	7.5	69.9	89.8388	123.117	110.666	121.645
1	2	2	24	198	28.3038	318.225	15.6238	36.0186	76	0.675842	0.690786	3.5548	6.00008	1.68788	7.8	71.8	98.132	129.168	132.179	150.018
1	2	2	25	204	29.2388	166.321	15.079	32.8986	61	.	.	.	.	.	9.5	67.1	.	.	.	.
1	2	2	26	202	32.22	527.5	14.9913	34.521	78	0.60946	0.590584	3.7814	8.33102	2.20316	7.3	71.2	99.234	148.05	143.2	149.425
1	2	2	27	193	47.2812	605.525	15.3475	34.521	75	0.700798	0.590418	3.5548	7.3089	2.05607	7.3	70.5	107.115	141.457	134.024	134.865
1	2	2	28	201	41.7088	571.417	13.4207	32.8986	65	0.572697	0.633826	3.1532	6.32312	2.0053	7.6	67.4	95.7429	131.504	109.186	121.831
1	2	2	29	204	30.9188	223.833	14.9044	32.7738	65	0.747328	0.609357	2.9782	7.5344	2.52985	9.2	69.6	95.8701	132	124.154	122.922
1	2	2	30	207	30.1075	67.8	16.2001	34.7706	67	.	.	.	.	.	8.8	70.8	104.274	137.694	135.377	164.928
1	2	2	31	200	24.55	143.25	14.8185	33.1482	63	0.704636	0.398251	4.2862	7.7639	1.81137	8.7	68.8	102.412	148.433	138.711	147.302
1	2	2	32	193	31.545	239.525	14.4017	32.649	71	0.644695	0.510894	3.1532	8.42778	2.67277	8.1	69.6	97.0782	134.161	130.342	153.769
1	2	2	33	202	40.9513	370	14.2412	33.897	69	0.707718	0.738368	3.7814	8.87112	2.34599	7.7	69.5	102.311	143.554	128.996	131.268
1	2	2	34	199	39.38	677.5	11.6787	33.1482	59	0.470192	0.422781	2.9782	5.72582	1.92258	8.2	66.5	81.2274	109.168	86.3588	101.495
1	2	2	35	191	40.7338	549.7	13.2829	33.1482	57	0.524075	0.706003	2.6798	6.20078	2.3139	7.9	65.9	100.528	124.523	105.414	119.597
1	2	2	36	199	38.625	363.65	14.1622	32.025	61	0.599635	0.445999	4.8598	8.62322	1.7744	8.7	68.2	125.562	165.025	163.212	141.26
2	1	1	1	224	36.5333	849.244	11.9028	28.9034	62	0.517388	0.407817	4.5644	6.91308	1.51456	11.8	67.3	115.413	145.74	161.468	143.072
2	1	1	2	217	39.4	724.927	10.8871	29.7802	62	0.208375	0.0430121	2.9782	2.44562	0.821174	12.5	67.6	98.0679	140.209	154.87	122.314
2	1	1	3	224	38.7	749.934	11.5548	25.281	60	0.544615	0.45751	4.8598	6.36422	1.30956	12.7	67.1	102.764	154.373	174.542	131.29
2	1	1	4	225	38	722.065	11.168	24.1562	57	0.519221	0.475683	4.0252	6.4469	1.60163	12.4	65.9	95.5102	132.44	152.72	112.135
2	1	1	5	222	37.2	872.023	11.6366	34.4042	64	0.507435	0.463541	4.0252	7.04358	1.74987	12.2	67.8	102.805	136.571	160.182	107.267
2	1	1	6	221	43.8333	916.14	12.2532	31.1514	63	0.535841	0.453351	4.5644	6.61418	1.44908	11.6	67.8	98.7741	142.432	152.691	109.287
2	1	1	7	222	24.7667	642.697	11.9028	21.7818	52	0.58465	0.666218	8.2924	8.57412	1.03397	11.9	64.8	144.606	184.221	191.35	159.129
2	1	1	8	220	39.7333	1046.2	11.5153	24.1562	60	0.486598	0.398469	4.5644	5.53472	1.21258	12.6	66.8	109.488	151.218	164.888	130.454
2	1	1	9	220	22.1	366.539	13.4727	30.153	64	0.546797	0.442722	4.5644	7.35368	1.61109	12.3	70	91.8369	122.681	141.221	117.498
2	1	1	10	218	28.8667	544.63	13.1266	26.1578	55	0.439043	0.407794	3.5548	6.32312	1.77876	12.8	66.6	89.6143	126.101	123.996	123.63
2	1	1	11	218	29.7333	549.583	13.3612	28.6554	57	0.598039	0.404214	4.0252	8.09192	2.01032	12.8	67.7	89.6093	136.585	134.538	128.783
2	1	1	12	222	30.1333	554.92	13.3068	31.0298	58	0.558929	0.456698	4.0252	7.17552	1.78265	12.1	67.2	86.411	130.799	139.163	118.109
2	1	1	13	215	32.6	523.513	11.2964	41.2778	43	0.462109	0.219374	3.3454	5.76452	1.72312	12	62.4	95.6915	126.303	102.874	107.182
2	1	1	14	226	35.8333	420.653	13.7668	30.9018	61	0.585388	0.397071	3.7814	6.6564	1.7603	12.1	68.7	82.9374	123.286	119.495	117.366
2	1	1	15	224	27.7	537.726	14.4833	34.521	57	0.555108	0.409337	2.9782	7.81028	2.62248	11.4	66.2	91.7858	119.198	110.108	106.982
2	1	1	16	222	30.5667	423.605	14.8185	34.7706	55	0.409529	0.368626	2.9782	7.71768	2.59139	11.4	66.4	86.4633	116.364	107.828	104.919
2	1	1	17	221	29.5	351.182	13.7068	33.5226	56	0.352601	0.35288	2.8204	5.53472	1.96239	11.7	66	89.1916	121.982	104.082	108.989
2	1	1	18	223	57.6667	588.327	11.7657	41.2778	61	0.483305	0.368775	3.1532	6.99992	2.21994	11.9	67.1	100.893	123.43	117.63	101.145
2	1	1	19	226	42.2667	572.263	13.4207	32.5242	63	0.673847	0.530878	4.2862	8.09192	1.8879	11.5	68.3	108.835	132.364	147.765	123.104
2	1	1	20	227	25.2667	361.302	12.0978	42.4026	63	0.543682	0.506905	4.8598	7.85682	1.6167	12.5	68.6	98.2984	126.7	133.965	120.706
2	1	1	21	219	44.3667	647.183	13.4207	32.649	68	0.589117	0.562	3.5548	8.09192	2.27634	12	70	112.394	159.825	173.113	132.499
2	1	1	22	222	44.0667	384.594	13.3514	33.5226	66	0.69561	0.556015	3.1532	6.69878	2.12444	11.6	69.2	130.321	150.56	151.84	121.93
2	1	1	23	226	33.2667	813.541	16.0045	37.2666	65	0.573654	0.501009	2.9782	5.76452	1.93557	11.5	69	87.5491	120.813	99.0052	101.575
2	1	1	24	220	46	515.211	14.0841	32.649	62	0.643931	0.566219	5.8492	6.16032	1.05319	11.6	68.3	139.514	168.77	178.341	153.584
2	1	1	25	218	27.6667	411.435	15.9913	32.3994	65	0.761938	0.778583	4.5644	5.20082	1.13943	12.2	70.2	115.616	150.812	166.081	129.495
2	1	1	26	231	29.2667	463.176	12.3612	40.153	62	0.625028	0.518004	3.7814	7.44372	1.96851	11.9	67.6	105.664	142.845	150.103	125.182
2	1	1	27	220	47.1	454.257	11.6366	34.4042	63	0.605468	0.442238	4.2862	6.07988	1.41848	12.2	67.9	112.414	150.468	152.409	127.205
2	1	1	28	219	46.3	815.136	11.3659	40.153	49	0.511154	0.466597	3.1532	6.57212	2.08427	12.1	64	95.9093	125.529	114.856	113.503
2	1	1	29	214	38.6667	331.594	13.0178	31.1514	61	0.618334	0.604601	2.9782	5.88158	1.97488	12.1	67.4	90.3767	128.892	119.723	112.86
2	1	1	30	213	33.7333	305.031	13.1486	32.3994	63	0.738553	0.65417	2.9782	5.49698	1.84574	11.7	68.8	107.151	134.9	128.275	125.873
2	1	1	31	214	27.4667	356.371	12.5298	31.5258	66	.	.	.	.	.	12.3	69.3	.	.	.	.
2	1	1	32	227	24.9333	470.379	11.9028	30.9018	62	.	.	.	.	.	11.6	66.7	.	.	.	.
2	1	1	33	220	22.0667	569.025	11.3659	41.2778	54	.	.	.	.	.	12.5	65.8	.	.	.	.
2	1	1	34	222	29.5	691.056	10.8289	34.4042	41	.	.	.	.	.	11.8	60.8	.	.	.	.
2	1	1	35	225	30.2333	635.515	11.5548	37.7786	53	.	.	.	.	.	12	65.2	.	.	.	.
2	1	1	36	226	30.3	615.816	12.5298	31.5258	62	0.50964	0.506217	3.3454	6.40548	1.91471	12.3	67.7	96.3922	139.374	141.606	122.086
2	1	2	1	219	46.4333	610.756	11.4388	27.5306	57	0.357364	0.258864	4.2862	7.04358	1.64332	11.9	66	111.053	138.16	146.171	125.281
2	1	2	2	219	50.8333	901.64	11.263	28.6554	61	0.354513	0.373248	3.7814	6.82688	1.80538	12	66.4	97.8241	140.352	152.688	127.084
2	1	2	3	216	38.6	686.151	11.9028	33.2794	63	0.46167	0.417537	4.2862	7.17552	1.6741	12.1	67.3	104.459	139.264	156.066	117.984
2	1	2	4	227	43.6333	650.321	11.5548	31.0298	60	0.447516	0.511617	3.5548	6.36422	1.79032	12.2	66.8	97.224	126.91	141.192	102.791
2	1	2	5	219	43.6	763.757	11.4019	33.2794	62	0.526018	0.433118	3.7814	7.67162	2.02878	12.2	67.5	100.131	137.409	154.223	111.621
2	1	2	6	217	45.8	921.056	11.4766	40.153	65	0.541378	0.445168	3.7814	7.21982	1.9093	12.3	68.5	101.08	151.504	150.687	117.919
2	1	2	7	220	40.7667	816.681	11.8562	27.5306	57	0.572039	0.534129	7.8422	9.17388	1.16981	12.1	66.4	145.54	189.42	194.76	164.596
2	1	2	8	220	35.6	523.52	11.7218	34.4042	64	0.503192	0.460792	4.2862	7.62572	1.77913	12.3	67.8	106.504	146.979	160.102	126.338
2	1	2	9	220	36.4	453.585	13.9538	40.153	62	0.566267	0.503771	4.0252	8.42778	2.09375	11.8	68.3	95.2212	133.361	143.016	132.584
2	1	2	10	219	31.5	340.037	13.7218	26.4058	62	0.544361	0.471322	4.0252	7.95038	1.97515	12.7	68.3	89.445	128.458	126.97	118.905
2	1	2	11	227	28.5	273.783	13.7062	31.0298	57	0.591721	0.574753	4.0252	7.67162	1.9059	12.5	67.4	92.7067	131.819	138.904	130.16
2	1	2	12	211	32.1333	424.066	13.3612	31.0298	58	0.554281	0.619898	3.7814	6.4469	1.7049	12.1	67.2	90.7317	131.523	133.911	134.783
2	1	2	13	223	37.0333	671.538	11.0017	34.4042	42	0.463152	0.475652	2.9782	5.96042	2.00135	12.2	61.9	85.8435	123.485	99.9853	101.404
2	1	2	14	228	35.5	343.6	13.5877	31.2762	61	0.579787	0.462781	3.7814	7.0874	1.87428	12.3	69	84.8268	128.046	105.848	105.941
2	1	2	15	224	36	327.838	14.0069	34.2714	55	0.531185	0.470915	2.9782	6.69878	2.24927	11.4	65.7	87.7883	122.943	104.839	106.767
2	1	2	16	219	31.0333	490.784	14.4833	34.6458	56	0.557808	0.498762	2.9782	7.26428	2.43915	11.2	65.6	88.6137	117.875	109.76	116.384
2	1	2	17	220	29	423.367	14.4833	35.0202	57	0.579687	0.742931	2.9782	7.35368	2.46917	11.2	66.1	86.9458	120.315	105.293	109.667
2	1	2	18	221	52.5667	310.68	11.1091	29.7802	64	0.540241	0.385269	3.7814	6.61418	1.74914	11.7	66.9	100.701	125.276	122.956	103.437
2	1	2	19	219	54.5667	416.926	11.4766	31.6506	63	0.448638	0.470289	3.1532	6.28218	1.99232	12	68.2	102.397	134.887	136.308	115.843
2	1	2	20	216	33.3333	487.822	12.2532	30.5274	64	0.539915	0.589721	4.8598	7.04358	1.44936	12.4	68.5	95.5668	127.851	137.335	115.131
2	1	2	21	217	53.5333	594.785	13.2153	33.0234	68	0.592121	0.610385	3.7814	8.62322	2.28043	12.2	70.1	116.587	176.494	181.549	143.185
2	1	2	22	218	48.3667	415.988	12.6465	32.3994	65	0.6312	0.502514	3.1532	6.6564	2.111	12.1	69.5	129.208	144.204	152.267	120.512
2	1	2	23	221	37.5	604.298	14.2412	35.5194	62	0.616026	0.61786	2.6798	6.07988	2.26878	12.2	68.8	87.1488	118.417	103.397	99.1476
2	1	2	24	224	33.5667	279.246	13.562	31.7754	59	0.632114	0.549052	5.1724	6.28218	1.21456	11.9	68.1	152.529	168.479	180.69	152.923
2	1	2	25	219	24.3667	161.739	15.5658	31.6506	62	0.731342	0.767354	4.2862	7.81028	1.82219	12.2	69.2	109.385	150.507	151.673	133.512
2	1	2	26	219	34	465.201	13.0178	32.2746	70	0.567165	0.542252	3.7814	7.0874	1.87428	12.1	69.7	109.52	152.415	161.292	130.202
2	1	2	27	220	46.4333	609.32	12.1487	30.5274	65	0.540937	0.504926	3.7814	7.81028	2.06545	12.1	68.1	111.138	150.746	137.759	122.218
2	1	2	28	219	46.3667	839.061	11.4766	42.4026	52	0.486469	0.450619	3.1532	6.57212	2.08427	12.1	64.9	95.6413	129.232	122.431	115.971
2	1	2	29	214	36.4333	535.661	13.7062	30.777	61	0.654771	0.596336	3.1532	6.95642	2.20615	12.4	67.7	90.9927	131.311	120.861	115.498
2	1	2	30	216	38.1333	167.248	13.9306	33.6474	66	0.763682	0.859367	3.1532	7.9974	2.53628	11.6	69.2	94.8175	135.095	125.45	121.572
2	1	2	31	214	30.3	162.502	12.8906	30.9018	62	.	.	.	.	.	11.8	66.7	.	.	.	.
2	1	2	32	218	36.6	822.769	11.7218	40.153	61	.	.	.	.	.	11.7	66.5	.	.	.	.
2	1	2	33	218	51.4333	651.413	11.263	35.529	51	.	.	.	.	.	12.6	65.1	.	.	.	.
2	1	2	34	222	37.7	692.019	10.7945	34.4042	41	.	.	.	.	.	11.8	60.8	.	.	.	.
2	1	2	35	223	25.7667	581.419	12.6465	32.025	57	.	.	.	.	.	11.3	65.6	.	.	.	.
2	1	2	36	219	42.3333	491.98	12.9538	31.7754	64	0.565835	0.624442	3.5548	7.5344	2.1195	12.2	68.1	90.6738	142.049	126.781	122.465
2	2	1	1	213	33.7	653.351	13.3514	31.1514	64	0.710084	0.588634	7.4092	9.84962	1.32938	11.5	68.1	128.221	159.556	165.134	124.206
2	2	1	2	210	33.5	913.773	12.2005	33.2794	57	0.693082	0.595536	6.9934	10.4974	1.50104	12	67.1	132.075	160.28	160.106	129.548
2	2	1	3	212	33.4667	408.113	12.8906	37.7786	60	0.591356	0.621683	4.5644	7.62572	1.67069	12.2	67.7	122.594	154.03	160.631	126.395
2	2	1	4	216	39.8333	819.743	12.4165	41.2778	61	0.542285	0.509247	3.7814	6.74132	1.78276	12.1	67.8	107.454	144.158	143.931	114.57
2	2	1	5	218	36.3333	803.761	13.562	43.5274	57	0.699434	0.60112	5.1724	9.2249	1.78349	11.3	66.9	137.908	165.384	173.969	141.912
2	2	1	6	211	29.9333	628.734	13.0828	32.1498	64	0.592705	0.868173	4.8598	7.95038	1.63595	11.6	68.4	109.974	144.72	138.954	129.458
2	2	1	7	207	25.8	418.122	11.7218	19.1578	52	0.69567	0.577246	11.3548	10.063	0.886231	12.5	65.2	154.006	187.984	195.026	159.58
2	2	1	8	211	31.9667	500.101	12.5298	30.777	67	0.540184	0.476646	4.5644	8.82122	1.93261	12.5	68.8	104.735	146.288	162.237	130.786
2	2	1	9	209	30.3667	442.978	13.8551	31.0266	61	0.639822	0.616192	3.7814	6.95642	1.83964	12	68.7	85.0817	124.006	120.404	123.256
2	2	1	10	213	31.8333	298.725	16.1019	33.5226	64	0.781845	0.672533	4.2862	8.18708	1.9101	11.6	70.2	89.3755	119.438	122.828	114.966
2	2	1	11	214	32.6	314.156	16.0045	34.1466	66	0.780529	0.732092	4.0252	7.9974	1.98683	10.7	70	87.2624	127.217	120.394	122.837
2	2	1	12	209	28.9667	338.985	14.8185	32.5242	66	0.636144	0.661602	3.5548	7.48898	2.10672	11.7	70.3	91.8733	124.674	139.537	115.943
2	2	1	13	211	35	163.491	11.9985	31.2762	43	0.617211	0.555983	3.3454	6.53022	1.952	11.5	62.7	94.3001	117.779	96.7541	104.667
2	2	1	14	210	32.2	372.275	12.8282	30.777	54	0.743571	0.695772	3.3454	7.17552	2.14489	12	67	89.876	121.875	107.521	93.6038
2	2	1	15	215	22.7667	407.516	16.2001	36.393	60	0.750154	0.708371	2.9782	7.44372	2.4994	10.9	67	86.1888	122.284	108.308	100.778
2	2	1	16	218	32.1667	440.996	15.3475	35.6442	60	0.602776	0.528246	2.9782	7.13138	2.39453	10.6	67	93.8921	116.319	102.164	127.082
2	2	1	17	216	32.6333	296.772	16.5001	37.017	59	0.670501	0.590962	2.6798	6.95642	2.59587	10.8	67.2	89.5785	118.564	99.9091	121.107
2	2	1	18	215	52.9	538.08	11.9028	29.7802	62	0.522197	0.399366	3.1532	6.82688	2.16506	11.6	67.5	103.604	138.616	146.11	121.117
2	2	1	19	204	48.7	198.726	14.0069	32.3994	59	0.744405	0.776867	3.7814	9.4824	2.50764	11.4	67.8	112.255	152.898	165.535	138.596
2	2	1	20	217	36.1333	302.446	13.1486	31.1514	60	0.721695	0.557003	3.5548	7.13138	2.00613	11.5	68.4	99.1011	143.643	145.299	115.409
2	2	1	21	208	39.8667	574.633	12.9538	30.9018	58	0.693347	0.663824	4.2862	9.12302	2.12846	12.1	67.9	135.298	165.514	185.492	134.487
2	2	1	22	208	44.2667	391.171	13.7068	33.3978	59	0.794321	0.571992	3.3454	7.21982	2.15813	12	69.3	97.2347	137.661	147.277	122.271
2	2	1	23	219	29.3333	445.699	15.079	35.5194	61	0.485512	0.609138	2.8204	6.28218	2.22741	11.6	68	91.0748	121.217	109.866	108.731
2	2	1	24	210	29.7333	266.138	13.8551	32.8986	57	0.530968	0.776068	3.7814	6.82688	1.80538	12	68	126.529	158.579	156.309	149.375
2	2	1	25	216	22.9333	47.852	16.8079	32.7738	61	0.743124	0.86542	3.7814	7.5344	1.99249	11.2	69.2	100.052	144.756	135.203	135.815
2	2	1	26	217	24.2333	534.265	14.4833	31.401	59	0.608022	0.569162	6.9934	9.95598	1.42363	11.9	67.8	178.349	218.793	201.402	180.98
2	2	1	27	212	48.0333	365.561	13.7068	33.1482	69	0.564347	0.546833	4.2862	7.17552	1.6741	11.3	69.6	100.791	157.156	162.151	131.764
2	2	1	28	215	32.2	549.696	12.5298	31.1514	50	0.56377	0.480473	3.1532	8.82122	2.79755	11.7	65	140.438	175.618	170.053	143.061
2	2	1	29	211	41.1667	220.534	16.2001	31.6506	63	0.960345	0.772433	3.1532	7.35368	2.33213	11.4	64.7	102.732	136.952	144.008	121.89
2	2	1	30	218	37.6333	74.0212	13.0828	31.9002	62	0.964566	0.944015	3.3454	7.85682	2.34854	11.8	68.8	111.269	156.369	135.197	129.049
2	2	1	31	211	31.8	200.553	14.9044	33.7722	62	0.656496	0.498375	3.7814	7.62572	2.01664	11	69	127.004	133.982	147.375	150.694
2	2	1	32	208	34.2	197.764	13.7805	33.3978	65	0.704409	0.544159	4.8598	8.13942	1.67485	11.5	69.2	118.3	138.257	148.339	126.644
2	2	1	33	213	36.0667	223.914	12.4165	31.401	49	0.650839	0.481822	3.5548	7.5344	2.1195	11.5	64.9	98.4054	127.365	108.87	116.723
2	2	1	34	215	21.8667	529.855	11.7657	31.2762	41	0.531363	0.383726	3.1532	6.91308	2.1924	11.3	61.6	94.5346	123.125	105.286	111.36
2	2	1	35	213	23.2	535.718	12.2532	31.0266	50	0.577064	0.518332	3.5548	7.90352	2.22334	11.9	64.8	129.135	170.447	136.514	139.58
2	2	1	36	217	48.3667	457.176	12.5877	31.6506	66	0.569461	0.490387	4.0252	7.71768	1.91734	12.6	69.5	134.192	150.205	150.54	124.061
2	2	2	1	211	31.3667	654.752	11.9502	32.1498	55	0.661234	0.532022	5.8492	9.53438	1.63003	11.4	67.2	121.654	147.939	144.514	120.692
2	2	2	2	213	41.6667	744.162	12.1487	33.2794	57	0.525661	0.490906	4.2862	8.7219	2.03488	12.1	67.1	118.511	149.717	150.569	120.437
2	2	2	3	208	35.1	562.749	13.634	31.5258	65	0.46258	0.496327	4.2862	7.7639	1.81137	11.2	68	114.371	144.088	149.362	129.439
2	2	2	4	220	32.1	449.425	12.6465	31.5258	64	0.49332	0.561013	4.2862	7.57998	1.76846	11.8	68.5	102.094	142.309	144.926	119.753
2	2	2	5	214	28.6	544.34	13.562	43.5274	57	0.690132	0.579807	4.5644	10.063	2.20467	11.3	66.9	134.349	169.187	172.597	146.89
2	2	2	6	214	42.5	633.616	12.9538	31.7754	65	0.571005	0.511462	4.8598	7.81028	1.60712	11.7	68.6	119.186	146.243	146.567	133.115
2	2	2	7	208	23.4667	345.584	12.3612	37.7786	57	0.629082	0.532455	8.2924	10.1706	1.2265	12.1	65.5	153.333	171.334	187.316	147.141
2	2	2	8	213	32.7333	563.956	13.562	31.1514	63	0.663844	0.553198	4.5644	9.02178	1.97655	11.9	68.4	117.797	155.035	176.036	137.403
2	2	2	9	212	31.2333	440.429	14.0069	30.9018	62	0.687108	0.648378	3.7814	9.27608	2.45308	12.1	68.8	88.4292	139.527	119.529	126.256
2	2	2	10	213	35.1333	344.125	15.079	32.1498	60	0.749292	0.577605	3.5548	8.67248	2.43965	11.8	69.6	86.2569	121.419	115.152	121.352
2	2	2	11	214	29.5333	293.929	15.6238	33.6474	67	.	.	.	.	.	11.1	70.4	87.5156	126.25	113.896	125.127
2	2	2	12	208	36.2	361.114	14.4017	31.5258	62	0.642745	0.596984	3.3454	7.81028	2.33463	11.8	69.6	90.3994	133.213	136.553	106.94
2	2	2	13	214	32.1667	544.474	12.3068	32.1498	44	0.582636	0.418264	2.9782	5.76452	1.93557	11.5	63.1	91.9935	116.902	99.35	107.153
2	2	2	14	214	26.2	313.12	13.562	31.5258	58	0.733832	0.575674	2.9782	6.28218	2.10939	11.7	67.8	83.2082	112.055	121.491	88.8343
2	2	2	15	216	33.3667	496.512	16.7044	36.5178	61	0.713487	0.592556	2.9782	7.3089	2.45413	10.9	68	87.7959	118.358	108.703	96.442
2	2	2	16	217	30.4333	296.529	15.4387	36.1434	60	0.615217	0.545098	3.1532	7.7639	2.46223	10.5	67.2	91.2469	122.106	102.049	121.249
2	2	2	17	210	31.7667	459.799	16.5001	36.7674	59	0.628641	0.545258	2.8204	6.8699	2.43579	10.7	67.4	94.0768	122.319	101.451	123.215
2	2	2	18	213	41.1667	286.966	13.0828	30.9018	62	0.597142	0.457791	3.1532	7.81028	2.47694	11.7	68.7	101.954	149.851	152.053	135.613
2	2	2	19	200	38.9	244.839	14.4833	33.6474	63	0.683394	0.612469	4.0252	8.42778	2.09375	11.2	68.7	109.742	147.48	160.815	135.892
2	2	2	20	216	31.3333	390.447	14.0841	33.3978	68	0.737292	0.516184	4.0252	7.7639	1.92882	11	69.8	99.0042	140.813	143.49	113.846
2	2	2	21	201	48.9	252.468	12.8282	31.0266	57	0.586172	0.439746	3.7814	7.57998	2.00454	11.9	67.1	132.318	151.378	169.564	128.424
2	2	2	22	214	45.6333	216.398	14.2412	34.3962	61	0.830164	0.530433	3.3454	7.13138	2.1317	11.6	69	92.3569	139.062	143.17	121.326
2	2	2	23	216	30.4	451.173	15.4387	35.769	59	0.615917	0.638835	2.8204	6.2414	2.21295	11.3	67.3	91.3753	121.26	111.235	112.177
2	2	2	24	215	29.5333	296.384	14.9044	34.3962	62	0.682387	0.713228	3.3454	6.8699	2.05354	11.6	68.8	115.829	165.054	155.463	148.389
2	2	2	25	207	28.7667	179.919	16.5001	32.7738	60	0.938997	0.743139	3.5548	7.5344	2.1195	11.2	68.7	95.3381	139.238	125.415	119.921
2	2	2	26	226	28	656.094	14.4017	30.9018	56	0.760328	0.549563	6.9934	10.6629	1.52471	11.8	66.8	163.654	221.667	204.721	173.354
2	2	2	27	206	48.4333	596.953	13.0178	31.7754	65	0.538919	0.4481	4.0252	7.17552	1.78265	11.7	68.3	106.592	156.151	160.356	133.379
2	2	2	28	220	25.7667	536.192	12.8282	31.6506	51	0.640789	0.532227	3.3454	9.27608	2.77279	11.4	64.7	130.401	156.993	151.632	149.258
2	2	2	29	208	38.2667	209.29	15.908	34.1466	60	0.960308	0.826987	2.9782	7.62572	2.56051	11.6	69.2	96.684	149.657	136.759	126.569
2	2	2	30	213	33.4333	40.4859	14.321	34.0218	67	0.521036	0.371806	2.6798	6.6564	2.48392	11.2	69.7	97.5511	138.807	137.613	134.026
2	2	2	31	206	28.7333	115.757	14.8185	34.0218	65	0.670925	0.515147	3.5548	8.4764	2.38449	11	69.9	128.293	136.933	148.303	157.132
2	2	2	32	213	29.7667	277.384	12.9538	31.6506	61	0.654488	0.482694	4.0252	7.95038	1.97515	12	68.7	106.336	148.071	143.195	132.068
2	2	2	33	205	37.2333	276.566	12.0978	30.777	47	0.621637	0.62152	3.1532	7.17552	2.27563	11.6	64.4	105.15	133.251	112.597	118.867
2	2	2	34	216	29.8	744.181	11.8105	31.1514	41	0.848259	0.75579	2.8204	8.18708	2.90281	11.3	61.9	91.3864	125.439	99.7915	114.171
2	2	2	35	207	33.9333	618.732	11.6366	39.0282	51	0.414691	0.449021	2.9782	5.96042	2.00135	11.6	64.5	114.205	164.541	130.707	122.462
2	2	2	36	218	26.7	244.017	13.4207	32.3994	65	0.519011	0.483166	3.7814	7.26428	1.92106	11.8	68.1	129.169	148.346	142.735	128.092

## Sheet: Normal environment
Year	location	replication	Genotype	days to maturity	thousand grain weight (g)	grain yield (g/m2)	percentage of grain protein (%)	Zeleny index (%)	Grain hardiness (%)	Zinc content (mg/g)	Iron content (mg/g)	Sodium content (mg/g)	Potassium content (mg/g)	Ratio of sodium to potassium	Moisture of flour (%)	Water absorption of flour (%)	Water SRC (%)	Sucrose SRC (%)	Lactic acid SRC (%)	Sodium carbonate SRC (%)
Year	Loc	Rep	Gen	DM	TGW	GY	PGP	ZEL	GH	Zn	Fe	Na	K	K/Na	MOF	WAF	WAT	SuSRC	LASRC	SOD
1	1	1	1	205	43.1825	816.325	12.0978	30.5274	66	0.591834	0.539648	4.5644	7.62572	1.67069	8.9	68.4	119.458	117.082	130.959	117.166
1	1	1	2	200	47.0225	824.5	11.7218	30.5274	68	0.585537	0.488262	3.5548	6.28218	1.76724	9.1	69.4	101.436	122.215	115.883	105.285
1	1	1	3	202	48.065	732.325	13.8551	32.1498	67	0.612746	0.470272	3.1532	6.2414	1.97939	8.3	68.4	100.468	129.495	119.673	117.871
1	1	1	4	206	53.3	745.575	12.8282	30.777	62	0.631133	0.48888	3.3454	6.82688	2.04068	8.7	67.5	105.761	131.016	120.031	117.535
1	1	1	5	203	46.9663	833.575	12.7062	30.6522	67	0.608665	0.457345	4.2862	7.04358	1.64332	8.4	68.2	112.099	133.594	132.065	121.3
1	1	1	6	205	52.9338	839.6	13.2829	33.1482	71	0.580446	0.467291	3.5548	6.28218	1.76724	8.3	69.6	106.376	130.291	122.66	115.618
1	1	1	7	200	47.3625	651.075	12.0978	31.9002	71	0.529173	0.298338	3.3454	5.92092	1.76987	8.9	70.2	116.008	126.423	149.551	129.773
1	1	1	8	203	45.0988	716.65	12.8906	31.2762	69	0.616362	0.458084	4.2862	7.21982	1.68443	8.3	69	113.497	140.357	132.6	133.448
1	1	1	9	206	31.3488	374.99	14.5658	32.3994	68	0.599787	0.560022	3.7814	6.00008	1.58674	9	70.3	88.7459	113.788	111.186	129.023
1	1	1	10	207	32.235	586.575	14.321	31.1514	65	0.705148	0.634701	4.5644	6.91308	1.51456	9.3	69.5	94.3859	121.623	110.49	127.635
1	1	1	11	207	31.5288	492.167	15.1676	33.3978	70	0.659168	0.536024	4.0252	7.21982	1.79365	8.8	71.2	85.205	112.237	109.601	117.497
1	1	1	12	207	31.3113	478.858	14.5658	31.7754	66	0.680285	0.562637	3.7814	6.8699	1.81676	8.9	69.5	85.706	116.261	121.806	122.152
1	1	1	13	205	36.07	610.7	11.9985	31.7754	51	0.524913	0.391188	3.1532	5.49698	1.7433	8.7	63.9	89.2012	113.611	97.9702	108.594
1	1	1	14	208	32.2112	338.568	14.0069	33.273	65	0.639082	0.548621	3.5548	6.32312	1.77876	9.4	69.6	85.3114	111.154	108.995	103.682
1	1	1	15	211	39.58	500.525	14.5658	34.0218	61	0.556574	0.528804	2.8204	5.88158	2.08537	8.2	66.8	91.0922	119.538	107.985	111.346
1	1	1	16	208	35.5412	379.275	14.1622	33.7722	61	0.56806	0.532527	2.8204	5.8424	2.07148	8.6	66.9	80.7912	114.846	96.37	111.664
1	1	1	17	207	38.3613	385	14.8185	33.7722	60	0.614906	0.608023	2.8204	6.28218	2.22741	8.6	67.1	87.19	112.398	103.27	115.262
1	1	1	18	204	47.83	625.725	12.7062	30.4026	62	0.5046	0.459008	3.3454	6.99992	2.0924	8.8	67.6	89.613	127.119	116.081	109.023
1	1	1	19	203	47.5162	591.143	13.8551	35.2698	73	0.563301	0.391286	2.9782	6.12002	2.05494	8.5	71.3	92.8955	129.374	108.599	102.923
1	1	1	20	201	34.6638	397.5	13.7805	33.0234	73	0.597614	0.404108	3.7814	6.32312	1.67216	7.8	69.7	85.5896	119.825	106.582	102.033
1	1	1	21	206	56.8525	733.95	13.634	32.5242	66	0.691252	0.480392	3.5548	6.95642	1.95691	8.8	69	105.177	141.06	124.771	124.065
1	1	1	22	205	56.17	481.75	14.4833	34.0218	67	0.723348	0.434779	2.9782	5.68728	1.90964	8.7	69.8	89.9153	121.993	108.064	113.776
1	1	1	23	208	38.4612	738.35	15.2571	35.2698	61	0.638172	0.573525	2.9782	5.92092	1.98809	8.5	67.9	80.7462	112.949	105.069	113.452
1	1	1	24	205	30.83	623.125	13.9306	33.1482	65	0.686556	0.437864	4.5644	6.69878	1.46761	8.9	68.9	104.38	128.559	120.207	142.917
1	1	1	25	203	32.1887	426.875	17.3385	34.2714	69	0.767536	0.607128	4.2862	6.48848	1.51381	8.8	70.2	91.3159	118.002	107.176	123.483
1	1	1	26	202	37.7737	501.175	13.562	34.0218	75	0.636586	0.514561	3.7814	6.91308	1.82818	8.1	70.8	86.2684	121.762	106.718	122.416
1	1	1	27	204	48.145	604.75	14.4833	33.7722	70	0.727111	0.465009	3.3454	7.71768	2.30695	8.5	70.3	107.308	140.348	127.672	127.255
1	1	1	28	200	48.6288	736.325	12.2005	32.025	60	0.549843	0.372109	2.9782	6.12002	2.05494	8.5	66.5	87.5679	124.206	101.682	114.85
1	1	1	29	208	32.0588	354.365	14.2412	34.0218	73	0.692419	0.460219	2.9782	7.0874	2.37976	9.1	71.4	90.0189	119.065	109.253	108.603
1	1	1	30	205	35.4	279.54	15.079	34.1466	70	0.807722	0.691157	3.1532	7.71768	2.44757	8.4	70.8	92.2584	128.173	107.755	123.277
1	1	1	31	201	32.4612	380.775	14.1622	32.7738	65	0.617276	0.43753	5.1724	7.71768	1.49209	8.8	68.9	99.802	153.3	125.08	142.844
1	1	1	32	202	36.775	401.75	12.3612	31.6506	69	0.594473	0.42092	3.7814	7.26428	1.92106	8.3	68.3	80.0228	112.889	100.417	109.947
1	1	1	33	204	52.0525	402.1	11.7218	30.777	54	0.566831	0.400612	3.3454	6.4469	1.92709	9.2	64.8	89.6254	119.692	106.434	115.759
1	1	1	34	203	47.7363	743.625	11.3307	29.7786	48	0.71615	0.475697	3.3454	6.07988	1.81739	8.9	63.4	87.8215	106.61	95.927	103.72
1	1	1	35	200	39.0613	520.05	12.7062	31.7754	56	0.688037	0.502392	2.9782	6.12002	2.05494	8.6	65.4	95.7059	115.836	108.781	114.191
1	1	1	36	202	49.9225	569.95	14.0841	33.5226	73	0.568525	0.355102	3.7814	6.00008	1.58674	8	70.3	100.651	130.611	142.139	121.094
1	1	2	1	203	36.3714	620.489	12.5298	31.7754	72	0.551764	0.35639	4.2862	8.09192	1.8879	8	69.4	117.906	113.517	149.124	120.88
1	1	2	2	200	45.0893	821.111	12.4727	31.5258	68	0.602421	0.353906	3.5548	6.69878	1.88443	8.2	68.2	103.177	122.425	110.799	109.668
1	1	2	3	203	54.6786	640.649	13.7068	32.3994	69	0.615352	0.48146	3.5548	6.74132	1.8964	8.5	69.2	93.4906	131.151	112.916	133.334
1	1	2	4	204	51.1982	776.639	13.0828	32.3994	67	0.624932	0.485189	3.7814	6.8699	1.81676	8.3	68.8	99.5715	129.793	112.484	110.626
1	1	2	5	204	42.0536	734.111	12.5877	31.6506	69	0.562924	0.312018	3.7814	6.91308	1.82818	8.1	68.4	108.762	127.12	135.255	118.311
1	1	2	6	203	54.1411	681.6	13.1486	32.2746	70	0.578923	0.401865	3.1532	5.92092	1.87775	8.3	69.2	111.953	130.957	126.851	131.537
1	1	2	7	204	45.1911	882.631	12.4727	31.1514	69	0.606573	0.487798	4.2862	6.6564	1.55298	8.5	69.2	115.619	133.946	148.832	139.376
1	1	2	8	206	33.6804	548.473	14.0841	32.3994	68	0.55952	0.423704	4.0252	7.13138	1.77168	9.1	70.3	120.77	150.165	141.198	137.351
1	1	2	9	207	35.0643	525.308	14.1622	31.2762	64	0.587188	0.547011	4.0252	6.95642	1.72822	9.3	69.1	94.065	117.226	115.137	130.803
1	1	2	10	209	30.0964	277.915	14.8185	32.3994	67	0.646151	0.719645	4.2862	7.48898	1.74723	8.9	69.9	94.4805	112.369	108.329	123.827
1	1	2	11	206	33.1786	299.554	16.3992	33.6474	73	0.671778	0.678126	4.5644	8.04458	1.76246	8.5	71.3	88.9787	120.974	119.801	123.983
1	1	2	12	207	35.6964	461.839	13.9306	32.025	67	0.674917	0.542637	4.0252	8.28288	2.05776	9.3	70.1	90.3732	116.11	119.214	123.277
1	1	2	13	205	40.4143	723.668	11.5548	30.5274	48	0.528928	0.386172	3.1532	6.28218	1.99232	9.3	63.7	98.2465	116.394	104.861	108.436
1	1	2	14	207	34.8393	412.3	13.7805	32.5242	64	0.680154	0.647557	3.7814	6.20078	1.63981	9.6	69.7	87.5475	115.136	108.909	112.581
1	1	2	15	208	36.0089	290.141	14.4017	33.0234	59	0.626047	0.589477	2.9782	7.26428	2.43915	8.4	66.3	98.2277	121.17	116.104	109.893
1	1	2	16	207	37.7411	427.701	14.1622	33.273	59	0.636171	0.659421	2.8204	6.61418	2.34512	8.7	66.7	84.014	119.35	101.107	117.076
1	1	2	17	209	35.1482	415.027	14.9044	34.3962	62	0.637447	0.603597	3.1532	7.04358	2.23379	8.4	67.3	86.6062	113.481	102.618	103.101
1	1	2	18	205	43.725	403.486	13.4207	32.025	69	0.705626	0.793999	3.1532	8.4764	2.68819	8.4	69.4	90.5788	123.558	111.009	110.755
1	1	2	19	206	47.6923	401.67	13.4207	33.1482	67	0.680975	0.61975	3.1532	7.26428	2.30378	8.8	70.1	93.4087	134.457	119.885	100.559
1	1	2	20	205	36.0364	492.328	13.0828	31.1514	70	0.611089	0.517317	3.7814	7.5344	1.99249	8.4	69.4	92.432	124.563	119.876	106.499
1	1	2	21	204	52.3107	449.421	14.6491	34.6458	7	0.655703	0.494488	3.3454	7.71768	2.30695	8.4	69.9	103.545	142.988	130.913	130.618
1	1	2	22	205	49.675	353.914	14.8185	35.769	72	0.697843	0.479505	2.9782	6.16032	2.06847	8.4	71.1	89.5296	118.438	107.773	115.982
1	1	2	23	209	35.1214	612.605	16.0045	35.5194	62	0.688932	0.738767	3.1532	6.32312	2.0053	8.2	67.9	83.8588	123.764	106.362	129.532
1	1	2	24	205	25	325.975	13.7805	32.1498	61	0.702458	0.613329	4.5644	6.78402	1.48629	9.1	68.6	108.148	139.625	126.773	149.966
1	1	2	25	206	31.1232	194.872	16.8079	34.0218	69	0.772695	0.64162	4.5644	6.53022	1.43069	9	70.5	88.5489	118.833	104.336	114.387
1	1	2	26	213	37.8889	571.364	13.0828	32.3994	69	0.654588	0.685492	3.1532	6.20078	1.9665	8.6	69.7	88.9652	127.348	116.749	136.414
1	1	2	27	202	49.8446	586.846	14.8185	33.5226	70	0.737417	0.655994	2.9782	7.17552	2.40935	8.3	70.3	113.699	146.582	145.209	134.769
1	1	2	28	200	45.7732	790.242	12.6465	32.1498	63	0.597202	0.550638	2.9782	6.78402	2.27789	8.1	66.7	93.2704	129.258	115.562	117.778
1	1	2	29	209	37.8232	607.918	14.5658	34.6458	73	.	.	.	.	.	9	71.4	82.8376	130.768	110.703	110.26
1	1	2	30	210	35.1571	149.843	14.7334	33.6474	69	.	.	.	.	.	8.6	70.5	92.4608	137.345	108.73	126.496
1	1	2	31	208	24.7357	196.66	12.8906	30.9018	62	.	.	.	.	.	9.7	69.1	105.16	141.509	139.211	153.267
1	1	2	32	204	40.8107	575.178	12.3068	31.1514	67	.	.	.	.	.	8.4	67.9	84.6679	125.002	111.876	116.962
1	1	2	33	205	50.7607	627.921	11.2964	29.4042	47	.	.	.	.	.	8.9	63	87.5099	113.521	99.7471	120.842
1	1	2	34	205	47.8607	594.649	11.2964	29.7786	48	.	.	.	.	.	8.8	63.3	86.0596	119.052	97.172	107.636
1	1	2	35	205	39.7821	581.709	12.4165	32.025	56	.	.	.	.	.	8.7	65.5	93.5523	121.207	105.204	118.007
1	1	2	36	205	47.8125	572.987	13.562	31.6506	67	.	.	.	.	.	8.7	69.1	97.2659	136.65	143.148	125.225
2	1	1	1	224	36.5333	849.244	11.9028	28.9034	62	0.517388	0.407817	4.5644	6.91308	1.51456	11.8	67.3	115.413	145.74	161.468	143.072
2	1	1	2	217	39.4	724.927	10.8871	29.7802	62	0.208375	0.0430121	2.9782	2.44562	0.821174	12.5	67.6	98.0679	140.209	154.87	122.314
2	1	1	3	224	38.7	749.934	11.5548	25.281	60	0.544615	0.45751	4.8598	6.36422	1.30956	12.7	67.1	102.764	154.373	174.542	131.29
2	1	1	4	225	38	722.065	11.168	24.1562	57	0.519221	0.475683	4.0252	6.4469	1.60163	12.4	65.9	95.5102	132.44	152.72	112.135
2	1	1	5	222	37.2	872.023	11.6366	34.4042	64	0.507435	0.463541	4.0252	7.04358	1.74987	12.2	67.8	102.805	136.571	160.182	107.267
2	1	1	6	221	43.8333	916.14	12.2532	31.1514	63	0.535841	0.453351	4.5644	6.61418	1.44908	11.6	67.8	98.7741	142.432	152.691	109.287
2	1	1	7	222	24.7667	642.697	11.9028	21.7818	52	0.58465	0.666218	8.2924	8.57412	1.03397	11.9	64.8	144.606	184.221	191.35	159.129
2	1	1	8	220	39.7333	1046.2	11.5153	24.1562	60	0.486598	0.398469	4.5644	5.53472	1.21258	12.6	66.8	109.488	151.218	164.888	130.454
2	1	1	9	220	22.1	366.539	13.4727	30.153	64	0.546797	0.442722	4.5644	7.35368	1.61109	12.3	70	91.8369	122.681	141.221	117.498
2	1	1	10	218	28.8667	544.63	13.1266	26.1578	55	0.439043	0.407794	3.5548	6.32312	1.77876	12.8	66.6	89.6143	126.101	123.996	123.63
2	1	1	11	218	29.7333	549.583	13.3612	28.6554	57	0.598039	0.404214	4.0252	8.09192	2.01032	12.8	67.7	89.6093	136.585	134.538	128.783
2	1	1	12	222	30.1333	554.92	13.3068	31.0298	58	0.558929	0.456698	4.0252	7.17552	1.78265	12.1	67.2	86.411	130.799	139.163	118.109
2	1	1	13	215	32.6	523.513	11.2964	41.2778	43	0.462109	0.219374	3.3454	5.76452	1.72312	12	62.4	95.6915	126.303	102.874	107.182
2	1	1	14	226	35.8333	420.653	13.7668	30.9018	61	0.585388	0.397071	3.7814	6.6564	1.7603	12.1	68.7	82.9374	123.286	119.495	117.366
2	1	1	15	224	27.7	537.726	14.4833	34.521	57	0.555108	0.409337	2.9782	7.81028	2.62248	11.4	66.2	91.7858	119.198	110.108	106.982
2	1	1	16	222	30.5667	423.605	14.8185	34.7706	55	0.409529	0.368626	2.9782	7.71768	2.59139	11.4	66.4	86.4633	116.364	107.828	104.919
2	1	1	17	221	29.5	351.182	13.7068	33.5226	56	0.352601	0.35288	2.8204	5.53472	1.96239	11.7	66	89.1916	121.982	104.082	108.989
2	1	1	18	223	57.6667	588.327	11.7657	41.2778	61	0.483305	0.368775	3.1532	6.99992	2.21994	11.9	67.1	100.893	123.43	117.63	101.145
2	1	1	19	226	42.2667	572.263	13.4207	32.5242	63	0.673847	0.530878	4.2862	8.09192	1.8879	11.5	68.3	108.835	132.364	147.765	123.104
2	1	1	20	227	25.2667	361.302	12.0978	42.4026	63	0.543682	0.506905	4.8598	7.85682	1.6167	12.5	68.6	98.2984	126.7	133.965	120.706
2	1	1	21	219	44.3667	647.183	13.4207	32.649	68	0.589117	0.562	3.5548	8.09192	2.27634	12	70	112.394	159.825	173.113	132.499
2	1	1	22	222	44.0667	384.594	13.3514	33.5226	66	0.69561	0.556015	3.1532	6.69878	2.12444	11.6	69.2	130.321	150.56	151.84	121.93
2	1	1	23	226	33.2667	813.541	16.0045	37.2666	65	0.573654	0.501009	2.9782	5.76452	1.93557	11.5	69	87.5491	120.813	99.0052	101.575
2	1	1	24	220	46	515.211	14.0841	32.649	62	0.643931	0.566219	5.8492	6.16032	1.05319	11.6	68.3	139.514	168.77	178.341	153.584
2	1	1	25	218	27.6667	411.435	15.9913	32.3994	65	0.761938	0.778583	4.5644	5.20082	1.13943	12.2	70.2	115.616	150.812	166.081	129.495
2	1	1	26	231	29.2667	463.176	12.3612	40.153	62	0.625028	0.518004	3.7814	7.44372	1.96851	11.9	67.6	105.664	142.845	150.103	125.182
2	1	1	27	220	47.1	454.257	11.6366	34.4042	63	0.605468	0.442238	4.2862	6.07988	1.41848	12.2	67.9	112.414	150.468	152.409	127.205
2	1	1	28	219	46.3	815.136	11.3659	40.153	49	0.511154	0.466597	3.1532	6.57212	2.08427	12.1	64	95.9093	125.529	114.856	113.503
2	1	1	29	214	38.6667	331.594	13.0178	31.1514	61	0.618334	0.604601	2.9782	5.88158	1.97488	12.1	67.4	90.3767	128.892	119.723	112.86
2	1	1	30	213	33.7333	305.031	13.1486	32.3994	63	0.738553	0.65417	2.9782	5.49698	1.84574	11.7	68.8	107.151	134.9	128.275	125.873
2	1	1	31	214	27.4667	356.371	12.5298	31.5258	66	.	.	.	.	.	12.3	69.3	.	.	.	.
2	1	1	32	227	24.9333	470.379	11.9028	30.9018	62	.	.	.	.	.	11.6	66.7	.	.	.	.
2	1	1	33	220	22.0667	569.025	11.3659	41.2778	54	.	.	.	.	.	12.5	65.8	.	.	.	.
2	1	1	34	222	29.5	691.056	10.8289	34.4042	41	.	.	.	.	.	11.8	60.8	.	.	.	.
2	1	1	35	225	30.2333	635.515	11.5548	37.7786	53	.	.	.	.	.	12	65.2	.	.	.	.
2	1	1	36	226	30.3	615.816	12.5298	31.5258	62	0.50964	0.506217	3.3454	6.40548	1.91471	12.3	67.7	96.3922	139.374	141.606	122.086
2	1	2	1	219	46.4333	610.756	11.4388	27.5306	57	0.357364	0.258864	4.2862	7.04358	1.64332	11.9	66	111.053	138.16	146.171	125.281
2	1	2	2	219	50.8333	901.64	11.263	28.6554	61	0.354513	0.373248	3.7814	6.82688	1.80538	12	66.4	97.8241	140.352	152.688	127.084
2	1	2	3	216	38.6	686.151	11.9028	33.2794	63	0.46167	0.417537	4.2862	7.17552	1.6741	12.1	67.3	104.459	139.264	156.066	117.984
2	1	2	4	227	43.6333	650.321	11.5548	31.0298	60	0.447516	0.511617	3.5548	6.36422	1.79032	12.2	66.8	97.224	126.91	141.192	102.791
2	1	2	5	219	43.6	763.757	11.4019	33.2794	62	0.526018	0.433118	3.7814	7.67162	2.02878	12.2	67.5	100.131	137.409	154.223	111.621
2	1	2	6	217	45.8	921.056	11.4766	40.153	65	0.541378	0.445168	3.7814	7.21982	1.9093	12.3	68.5	101.08	151.504	150.687	117.919
2	1	2	7	220	40.7667	816.681	11.8562	27.5306	57	0.572039	0.534129	7.8422	9.17388	1.16981	12.1	66.4	145.54	189.42	194.76	164.596
2	1	2	8	220	35.6	523.52	11.7218	34.4042	64	0.503192	0.460792	4.2862	7.62572	1.77913	12.3	67.8	106.504	146.979	160.102	126.338
2	1	2	9	220	36.4	453.585	13.9538	40.153	62	0.566267	0.503771	4.0252	8.42778	2.09375	11.8	68.3	95.2212	133.361	143.016	132.584
2	1	2	10	219	31.5	340.037	13.7218	26.4058	62	0.544361	0.471322	4.0252	7.95038	1.97515	12.7	68.3	89.445	128.458	126.97	118.905
2	1	2	11	227	28.5	273.783	13.7062	31.0298	57	0.591721	0.574753	4.0252	7.67162	1.9059	12.5	67.4	92.7067	131.819	138.904	130.16
2	1	2	12	211	32.1333	424.066	13.3612	31.0298	58	0.554281	0.619898	3.7814	6.4469	1.7049	12.1	67.2	90.7317	131.523	133.911	134.783
2	1	2	13	223	37.0333	671.538	11.0017	34.4042	42	0.463152	0.475652	2.9782	5.96042	2.00135	12.2	61.9	85.8435	123.485	99.9853	101.404
2	1	2	14	228	35.5	343.6	13.5877	31.2762	61	0.579787	0.462781	3.7814	7.0874	1.87428	12.3	69	84.8268	128.046	105.848	105.941
2	1	2	15	224	36	327.838	14.0069	34.2714	55	0.531185	0.470915	2.9782	6.69878	2.24927	11.4	65.7	87.7883	122.943	104.839	106.767
2	1	2	16	219	31.0333	490.784	14.4833	34.6458	56	0.557808	0.498762	2.9782	7.26428	2.43915	11.2	65.6	88.6137	117.875	109.76	116.384
2	1	2	17	220	29	423.367	14.4833	35.0202	57	0.579687	0.742931	2.9782	7.35368	2.46917	11.2	66.1	86.9458	120.315	105.293	109.667
2	1	2	18	221	52.5667	310.68	11.1091	29.7802	64	0.540241	0.385269	3.7814	6.61418	1.74914	11.7	66.9	100.701	125.276	122.956	103.437
2	1	2	19	219	54.5667	416.926	11.4766	31.6506	63	0.448638	0.470289	3.1532	6.28218	1.99232	12	68.2	102.397	134.887	136.308	115.843
2	1	2	20	216	33.3333	487.822	12.2532	30.5274	64	0.539915	0.589721	4.8598	7.04358	1.44936	12.4	68.5	95.5668	127.851	137.335	115.131
2	1	2	21	217	53.5333	594.785	13.2153	33.0234	68	0.592121	0.610385	3.7814	8.62322	2.28043	12.2	70.1	116.587	176.494	181.549	143.185
2	1	2	22	218	48.3667	415.988	12.6465	32.3994	65	0.6312	0.502514	3.1532	6.6564	2.111	12.1	69.5	129.208	144.204	152.267	120.512
2	1	2	23	221	37.5	604.298	14.2412	35.5194	62	0.616026	0.61786	2.6798	6.07988	2.26878	12.2	68.8	87.1488	118.417	103.397	99.1476
2	1	2	24	224	33.5667	279.246	13.562	31.7754	59	0.632114	0.549052	5.1724	6.28218	1.21456	11.9	68.1	152.529	168.479	180.69	152.923
2	1	2	25	219	24.3667	161.739	15.5658	31.6506	62	0.731342	0.767354	4.2862	7.81028	1.82219	12.2	69.2	109.385	150.507	151.673	133.512
2	1	2	26	219	34	465.201	13.0178	32.2746	70	0.567165	0.542252	3.7814	7.0874	1.87428	12.1	69.7	109.52	152.415	161.292	130.202
2	1	2	27	220	46.4333	609.32	12.1487	30.5274	65	0.540937	0.504926	3.7814	7.81028	2.06545	12.1	68.1	111.138	150.746	137.759	122.218
2	1	2	28	219	46.3667	839.061	11.4766	42.4026	52	0.486469	0.450619	3.1532	6.57212	2.08427	12.1	64.9	95.6413	129.232	122.431	115.971
2	1	2	29	214	36.4333	535.661	13.7062	30.777	61	0.654771	0.596336	3.1532	6.95642	2.20615	12.4	67.7	90.9927	131.311	120.861	115.498
2	1	2	30	216	38.1333	167.248	13.9306	33.6474	66	0.763682	0.859367	3.1532	7.9974	2.53628	11.6	69.2	94.8175	135.095	125.45	121.572
2	1	2	31	214	30.3	162.502	12.8906	30.9018	62	.	.	.	.	.	11.8	66.7	.	.	.	.
2	1	2	32	218	36.6	822.769	11.7218	40.153	61	.	.	.	.	.	11.7	66.5	.	.	.	.
2	1	2	33	218	51.4333	651.413	11.263	35.529	51	.	.	.	.	.	12.6	65.1	.	.	.	.
2	1	2	34	222	37.7	692.019	10.7945	34.4042	41	.	.	.	.	.	11.8	60.8	.	.	.	.
2	1	2	35	223	25.7667	581.419	12.6465	32.025	57	.	.	.	.	.	11.3	65.6	.	.	.	.
2	1	2	36	219	42.3333	491.98	12.9538	31.7754	64	0.565835	0.624442	3.5548	7.5344	2.1195	12.2	68.1	90.6738	142.049	126.781	122.465

## Sheet: Stress environment
Year	location	replication	Genotype	days to maturity	thousand grain weight (g)	grain yield (g/m2)	percentage of grain protein (%)	Zeleny index (%)	Grain hardiness (%)	Zinc content (mg/g)	Iron content (mg/g)	Sodium content (mg/g)	Potassium content (mg/g)	Ratio of sodium to potassium	Moisture of flour (%)	Water absorption of flour (%)	Water SRC (%)	Sucrose SRC (%)	Lactic acid SRC (%)	Sodium carbonate SRC (%)
Year	Loc	Rep	Gen	DM	TGW	GY	PGP	ZEL	GH	Zn	Fe	Na	K	K/Na	MOF	WAF	WAT	SuSRC	LASRC	SOD
1	2	1	1	194	48.3475	712.65	12.7062	32.5242	72	0.545086	0.564449	4.8598	7.7639	1.59758	8.7	70	99.3996	143.825	133.381	110.181
1	2	1	2	197	40.9438	867.4	13.634	33.273	73	0.563732	0.544795	4.8598	6.95642	1.43142	8	69.6	95.4031	134.81	142.688	113.136
1	2	1	3	189	38.6363	469.025	15.4387	32.7738	68	0.641384	0.55672	4.0252	7.39862	1.83808	8	69.4	107.155	158.954	149.345	139.376
1	2	1	4	199	49.375	746.438	13.4207	33.0234	72	0.608669	0.508476	3.7814	7.71768	2.04096	8	70	96.4942	139.677	126.673	112.655
1	2	1	5	200	42.8225	734.325	12.7668	32.025	71	0.531527	0.533389	4.0252	6.61418	1.64319	8.4	69.4	105.295	134.28	138.094	117.943
1	2	1	6	199	51.0125	551.375	14.9913	34.521	72	0.540991	0.683368	3.7814	6.57212	1.73801	7.6	69.9	109.423	144.081	140.919	120.718
1	2	1	7	189	34.06	512.075	12.8906	31.7754	71	0.506059	0.448966	4.8598	7.7639	1.59758	8.1	69.6	115.833	156.576	161.167	147.583
1	2	1	8	189	43.4763	590.583	14.0841	33.7722	78	0.489526	0.514481	4.2862	6.61418	1.54313	7.9	71.6	98.7553	134.553	132.399	114.476
1	2	1	9	202	26.7475	401.146	16.8079	33.897	71	0.635848	0.573129	4.8598	8.28288	1.70437	8.2	71	93.2351	121.55	125.923	138.919
1	2	1	10	202	27.4187	255.778	15.5308	34.0218	75	0.654839	0.622998	4.2862	9.02178	2.10484	9.3	73.2	92.0003	136.118	132.841	128.878
1	2	1	11	202	27.0125	378.84	16.3992	33.6474	72	0.573767	0.558756	3.5548	7.57998	2.13232	8.4	70.9	85.1647	121.157	116.955	121.844
1	2	1	12	202	25.9025	375.522	14.9913	33.273	72	.	.	.	.	.	8.6	71.6	81.9408	115.547	122.056	111.36
1	2	1	13	201	28.4112	188.75	12.8282	32.5242	52	0.514015	0.443173	3.3454	7.13138	2.1317	8.6	64.9	96.3519	132.112	108.936	111.112
1	2	1	14	201	30.6875	302.704	15.2571	34.0218	72	0.615913	0.543889	3.5548	7.21982	2.03101	8.4	70.9	82.1324	114.605	112.321	107.892
1	2	1	15	204	31.7137	314.95	15.8124	35.0202	65	0.610046	0.493121	2.9782	7.57998	2.54515	8.3	68.2	86.9848	117.777	104.995	98.487
1	2	1	16	205	32.69	358.35	17.1237	36.8922	67	0.611338	0.539573	3.1532	7.7639	2.46223	7.9	68.8	85.8087	111.259	102.413	121.196
1	2	1	17	203	29.6725	333.85	15.5308	34.3962	63	.	.	.	.	.	8	67.8	.	.	.	.
1	2	1	18	189	46.6162	569.35	13.562	33.1482	76	0.446626	0.376917	3.1532	7.13138	2.26163	7.8	71.1	100.462	120.536	124.227	118.282
1	2	1	19	189	38.4125	283.95	15.908	34.8954	73	0.532449	0.459482	3.5548	8.42778	2.37082	8.1	71.7	105.226	144.374	137.893	140.413
1	2	1	20	199	30.4387	257.613	14.7334	33.3978	76	0.620566	0.529359	3.7814	11.4545	3.02916	7.6	70.9	107.629	138.495	127.929	140.016
1	2	1	21	189	54.8875	638.417	14.0841	32.8986	69	0.620692	0.663039	3.5548	8.57412	2.41198	8	69.5	100.987	134.502	113.793	130.887
1	2	1	22	199	44.5475	301.25	16.1019	36.6426	77	0.617053	0.503641	3.1532	7.04358	2.23379	8.2	73.1	94.6011	127.06	127.65	112.427
1	2	1	23	202	31.1288	436.675	16.7044	36.393	68	0.607494	0.659065	2.9782	7.39862	2.48426	8	69.7	86.0262	120.216	107.864	132.137
1	2	1	24	202	26.55	317	15.3475	34.521	69	0.626611	0.532581	3.7814	7.62572	2.01664	8	70.3	100.438	129.224	140.755	150.068
1	2	1	25	198	25.8837	66.1156	14.9044	32.649	63	.	.	.	.	.	10.2	67.7	.	.	.	.
1	2	1	26	193	30.7837	411.5	14.9044	33.7722	73	0.576629	0.456278	4.0252	8.37932	2.08172	7.8	70.4	101.62	136.786	126.411	148.718
1	2	1	27	191	40.035	453.05	16.8079	35.769	78	0.631164	0.414891	3.1532	6.78402	2.15147	7.1	72	113.855	156.793	146.713	143.082
1	2	1	28	200	42.8775	567.167	12.9538	32.3994	62	0.504436	0.393965	2.8204	6.28218	2.22741	7.8	66.4	92.4211	127.466	111.702	122.393
1	2	1	29	203	28.0287	283.765	15.5308	34.2714	70	0.631052	0.563466	4.0252	7.85682	1.95191	8.8	70.7	87.767	130.844	125.898	127.287
1	2	1	30	207	23.8038	98.12	16.8079	35.0202	67	0.829459	0.552893	3.5548	7.35368	2.06866	8.6	70.6	103.316	138.864	130.585	146.062
1	2	1	31	203	27.92	240.107	15.908	33.7722	66	0.773319	0.505218	4.8598	9.02178	1.85641	8.5	69.6	105.853	140.96	146.8	162.008
1	2	1	32	198	30.1425	284.675	16.0045	35.2698	76	0.702432	0.478821	4.2862	8.92118	2.08137	8.6	71.7	109.693	140.399	140.584	145.988
1	2	1	33	198	39.8713	295.3	13.9306	32.5242	67	0.687925	0.554767	4.0252	9.69128	2.40765	8.6	69.3	110.856	153.039	135.833	140.077
1	2	1	34	200	44.3225	579.15	11.9502	32.1498	51	0.438875	0.410572	2.9782	5.76452	1.93557	8.6	63.7	83.1005	116.676	86.212	98.454
1	2	1	35	189	34.805	456.825	13.7068	33.1482	59	0.437091	0.47622	2.9782	5.92092	1.98809	8.2	66.5	99.8511	129.951	110.32	117.514
1	2	1	36	195	43.1575	494.738	14.321	32.8986	70	0.586892	0.491685	5.1724	8.62322	1.66716	8.1	69.9	123.403	158.876	157.834	141.261
1	2	2	1	196	44.0063	625	12.9538	32.1498	69	0.522283	0.467063	4.2862	6.99992	1.63313	8.1	69.1	90.8721	131.654	124.903	113.229
1	2	2	2	193	45.5787	653.275	13.7068	33.6474	74	0.542472	0.46344	3.7814	7.7639	2.05318	7.4	70.2	92.9947	132.513	125.533	116.677
1	2	2	3	193	48.1675	675.8	14.1622	32.3994	72	0.626168	0.468921	4.2862	7.9974	1.86585	7.8	69.7	102.629	147.828	130.267	133.945
1	2	2	4	201	41.1225	517.571	13.4207	32.2746	70	0.577659	0.352497	3.3454	7.13138	2.1317	8	69.6	98.0968	144.253	130.664	124.268
1	2	2	5	202	39.7675	602.188	13.2829	32.7738	74	0.560095	0.408386	4.2862	7.95038	1.85488	7.7	70.3	108.603	139.947	137.541	127.588
1	2	2	6	193	47.2888	707.5	15.3475	36.2682	81	0.482767	0.401065	3.5548	6.95642	1.95691	7.3	72.3	115.591	147.732	143.098	122.373
1	2	2	7	189	37.1262	400	12.4165	31.6506	74	0.496563	0.400118	4.5644	5.76452	1.26293	7.7	69.8	111.41	145.674	148.656	128.782
1	2	2	8	194	42.925	530.556	14.2412	33.273	78	0.616087	0.470995	4.0252	7.26428	1.8047	7.2	70.7	103.936	134.07	138.959	121.041
1	2	2	9	202	29.2712	391.38	15.6238	33.5226	72	0.731165	0.565506	4.5644	8.82122	1.93261	8.4	71.7	88.9564	124.349	117.13	136.351
1	2	2	10	202	28.4025	485.1	15.4387	32.8986	71	0.71861	0.739942	5.1724	8.82122	1.70544	8.2	70.9	88.9197	119.983	123.808	123.246
1	2	2	11	199	29.3725	313.033	16.2001	34.2714	75	.	.	.	.	.	8.4	72.5	83.8385	116.835	113.488	134.164
1	2	2	12	202	27.6212	404.663	14.8185	32.3994	70	0.630589	0.61027	4.2862	8.92118	2.08137	9	71.4	92.6038	117.724	128.425	125.764
1	2	2	13	201	34.4312	437.5	12.2532	31.7754	49	0.534965	0.447675	2.9782	5.53472	1.85841	8.1	63.6	91.2639	130.555	96.0223	106.358
1	2	2	14	202	34.7075	353.389	15.5308	34.3962	73	0.598319	0.58018	3.3454	6.74132	2.0151	7.9	71.2	79.3408	103.497	107.71	96.0935
1	2	2	15	204	35.39	427.5	14.9913	33.897	63	0.434292	0.320539	2.8204	4.9149	1.74263	7.8	67.1	90.6764	120.952	117.491	99.6846
1	2	2	16	205	32.4087	357.5	16.2992	35.3946	67	0.644604	0.598793	2.8204	6.91308	2.4511	7.5	68.5	88.0264	123.09	105.729	139.442
1	2	2	17	203	31.8563	422.5	14.7334	33.6474	68	.	.	.	.	.	7.6	68.3	.	.	.	.
1	2	2	18	189	42.8888	355	13.7805	32.5242	73	0.515119	0.398174	2.9782	7.0874	2.37976	7.6	70.4	94.4152	135.34	122.444	124.664
1	2	2	19	191	40.3	278.55	15.4387	34.6458	74	0.591443	0.520635	3.7814	8.67248	2.29346	7.6	71.2	98.5331	139.559	126.745	135.89
1	2	2	20	199	39.5062	465	14.4017	31.9002	72	0.634401	0.600341	4.0252	7.13138	1.77168	7.7	69.7	96.0446	135.251	121.109	125.266
1	2	2	21	194	43.0962	329.167	14.2412	33.5226	71	0.678597	0.722519	3.5548	8.33102	2.3436	8	70.3	95.1375	141.886	113.822	136.489
1	2	2	22	193	46.225	326.425	15.6238	35.8938	75	0.655546	0.591066	3.3454	6.69878	2.00239	7.8	71.7	85.7863	130.187	132.803	113.372
1	2	2	23	203	30.6525	424.375	17.2307	36.7674	69	0.752341	0.825851	3.1532	8.13942	2.58132	7.5	69.9	89.8388	123.117	110.666	121.645
1	2	2	24	198	28.3038	318.225	15.6238	36.0186	76	0.675842	0.690786	3.5548	6.00008	1.68788	7.8	71.8	98.132	129.168	132.179	150.018
1	2	2	25	204	29.2388	166.321	15.079	32.8986	61	.	.	.	.	.	9.5	67.1	.	.	.	.
1	2	2	26	202	32.22	527.5	14.9913	34.521	78	0.60946	0.590584	3.7814	8.33102	2.20316	7.3	71.2	99.234	148.05	143.2	149.425
1	2	2	27	193	47.2812	605.525	15.3475	34.521	75	0.700798	0.590418	3.5548	7.3089	2.05607	7.3	70.5	107.115	141.457	134.024	134.865
1	2	2	28	201	41.7088	571.417	13.4207	32.8986	65	0.572697	0.633826	3.1532	6.32312	2.0053	7.6	67.4	95.7429	131.504	109.186	121.831
1	2	2	29	204	30.9188	223.833	14.9044	32.7738	65	0.747328	0.609357	2.9782	7.5344	2.52985	9.2	69.6	95.8701	132	124.154	122.922
1	2	2	30	207	30.1075	67.8	16.2001	34.7706	67	.	.	.	.	.	8.8	70.8	104.274	137.694	135.377	164.928
1	2	2	31	200	24.55	143.25	14.8185	33.1482	63	0.704636	0.398251	4.2862	7.7639	1.81137	8.7	68.8	102.412	148.433	138.711	147.302
1	2	2	32	193	31.545	239.525	14.4017	32.649	71	0.644695	0.510894	3.1532	8.42778	2.67277	8.1	69.6	97.0782	134.161	130.342	153.769
1	2	2	33	202	40.9513	370	14.2412	33.897	69	0.707718	0.738368	3.7814	8.87112	2.34599	7.7	69.5	102.311	143.554	128.996	131.268
1	2	2	34	199	39.38	677.5	11.6787	33.1482	59	0.470192	0.422781	2.9782	5.72582	1.92258	8.2	66.5	81.2274	109.168	86.3588	101.495
1	2	2	35	191	40.7338	549.7	13.2829	33.1482	57	0.524075	0.706003	2.6798	6.20078	2.3139	7.9	65.9	100.528	124.523	105.414	119.597
1	2	2	36	199	38.625	363.65	14.1622	32.025	61	0.599635	0.445999	4.8598	8.62322	1.7744	8.7	68.2	125.562	165.025	163.212	141.26
2	2	1	1	213	33.7	653.351	13.3514	31.1514	64	0.710084	0.588634	7.4092	9.84962	1.32938	11.5	68.1	128.221	159.556	165.134	124.206
2	2	1	2	210	33.5	913.773	12.2005	33.2794	57	0.693082	0.595536	6.9934	10.4974	1.50104	12	67.1	132.075	160.28	160.106	129.548
2	2	1	3	212	33.4667	408.113	12.8906	37.7786	60	0.591356	0.621683	4.5644	7.62572	1.67069	12.2	67.7	122.594	154.03	160.631	126.395
2	2	1	4	216	39.8333	819.743	12.4165	41.2778	61	0.542285	0.509247	3.7814	6.74132	1.78276	12.1	67.8	107.454	144.158	143.931	114.57
2	2	1	5	218	36.3333	803.761	13.562	43.5274	57	0.699434	0.60112	5.1724	9.2249	1.78349	11.3	66.9	137.908	165.384	173.969	141.912
2	2	1	6	211	29.9333	628.734	13.0828	32.1498	64	0.592705	0.868173	4.8598	7.95038	1.63595	11.6	68.4	109.974	144.72	138.954	129.458
2	2	1	7	207	25.8	418.122	11.7218	19.1578	52	0.69567	0.577246	11.3548	10.063	0.886231	12.5	65.2	154.006	187.984	195.026	159.58
2	2	1	8	211	31.9667	500.101	12.5298	30.777	67	0.540184	0.476646	4.5644	8.82122	1.93261	12.5	68.8	104.735	146.288	162.237	130.786
2	2	1	9	209	30.3667	442.978	13.8551	31.0266	61	0.639822	0.616192	3.7814	6.95642	1.83964	12	68.7	85.0817	124.006	120.404	123.256
2	2	1	10	213	31.8333	298.725	16.1019	33.5226	64	0.781845	0.672533	4.2862	8.18708	1.9101	11.6	70.2	89.3755	119.438	122.828	114.966
2	2	1	11	214	32.6	314.156	16.0045	34.1466	66	0.780529	0.732092	4.0252	7.9974	1.98683	10.7	70	87.2624	127.217	120.394	122.837
2	2	1	12	209	28.9667	338.985	14.8185	32.5242	66	0.636144	0.661602	3.5548	7.48898	2.10672	11.7	70.3	91.8733	124.674	139.537	115.943
2	2	1	13	211	35	163.491	11.9985	31.2762	43	0.617211	0.555983	3.3454	6.53022	1.952	11.5	62.7	94.3001	117.779	96.7541	104.667
2	2	1	14	210	32.2	372.275	12.8282	30.777	54	0.743571	0.695772	3.3454	7.17552	2.14489	12	67	89.876	121.875	107.521	93.6038
2	2	1	15	215	22.7667	407.516	16.2001	36.393	60	0.750154	0.708371	2.9782	7.44372	2.4994	10.9	67	86.1888	122.284	108.308	100.778
2	2	1	16	218	32.1667	440.996	15.3475	35.6442	60	0.602776	0.528246	2.9782	7.13138	2.39453	10.6	67	93.8921	116.319	102.164	127.082
2	2	1	17	216	32.6333	296.772	16.5001	37.017	59	0.670501	0.590962	2.6798	6.95642	2.59587	10.8	67.2	89.5785	118.564	99.9091	121.107
2	2	1	18	215	52.9	538.08	11.9028	29.7802	62	0.522197	0.399366	3.1532	6.82688	2.16506	11.6	67.5	103.604	138.616	146.11	121.117
2	2	1	19	204	48.7	198.726	14.0069	32.3994	59	0.744405	0.776867	3.7814	9.4824	2.50764	11.4	67.8	112.255	152.898	165.535	138.596
2	2	1	20	217	36.1333	302.446	13.1486	31.1514	60	0.721695	0.557003	3.5548	7.13138	2.00613	11.5	68.4	99.1011	143.643	145.299	115.409
2	2	1	21	208	39.8667	574.633	12.9538	30.9018	58	0.693347	0.663824	4.2862	9.12302	2.12846	12.1	67.9	135.298	165.514	185.492	134.487
2	2	1	22	208	44.2667	391.171	13.7068	33.3978	59	0.794321	0.571992	3.3454	7.21982	2.15813	12	69.3	97.2347	137.661	147.277	122.271
2	2	1	23	219	29.3333	445.699	15.079	35.5194	61	0.485512	0.609138	2.8204	6.28218	2.22741	11.6	68	91.0748	121.217	109.866	108.731
2	2	1	24	210	29.7333	266.138	13.8551	32.8986	57	0.530968	0.776068	3.7814	6.82688	1.80538	12	68	126.529	158.579	156.309	149.375
2	2	1	25	216	22.9333	47.852	16.8079	32.7738	61	0.743124	0.86542	3.7814	7.5344	1.99249	11.2	69.2	100.052	144.756	135.203	135.815
2	2	1	26	217	24.2333	534.265	14.4833	31.401	59	0.608022	0.569162	6.9934	9.95598	1.42363	11.9	67.8	178.349	218.793	201.402	180.98
2	2	1	27	212	48.0333	365.561	13.7068	33.1482	69	0.564347	0.546833	4.2862	7.17552	1.6741	11.3	69.6	100.791	157.156	162.151	131.764
2	2	1	28	215	32.2	549.696	12.5298	31.1514	50	0.56377	0.480473	3.1532	8.82122	2.79755	11.7	65	140.438	175.618	170.053	143.061
2	2	1	29	211	41.1667	220.534	16.2001	31.6506	63	0.960345	0.772433	3.1532	7.35368	2.33213	11.4	64.7	102.732	136.952	144.008	121.89
2	2	1	30	218	37.6333	74.0212	13.0828	31.9002	62	0.964566	0.944015	3.3454	7.85682	2.34854	11.8	68.8	111.269	156.369	135.197	129.049
2	2	1	31	211	31.8	200.553	14.9044	33.7722	62	0.656496	0.498375	3.7814	7.62572	2.01664	11	69	127.004	133.982	147.375	150.694
2	2	1	32	208	34.2	197.764	13.7805	33.3978	65	0.704409	0.544159	4.8598	8.13942	1.67485	11.5	69.2	118.3	138.257	148.339	126.644
2	2	1	33	213	36.0667	223.914	12.4165	31.401	49	0.650839	0.481822	3.5548	7.5344	2.1195	11.5	64.9	98.4054	127.365	108.87	116.723
2	2	1	34	215	21.8667	529.855	11.7657	31.2762	41	0.531363	0.383726	3.1532	6.91308	2.1924	11.3	61.6	94.5346	123.125	105.286	111.36
2	2	1	35	213	23.2	535.718	12.2532	31.0266	50	0.577064	0.518332	3.5548	7.90352	2.22334	11.9	64.8	129.135	170.447	136.514	139.58
2	2	1	36	217	48.3667	457.176	12.5877	31.6506	66	0.569461	0.490387	4.0252	7.71768	1.91734	12.6	69.5	134.192	150.205	150.54	124.061
2	2	2	1	211	31.3667	654.752	11.9502	32.1498	55	0.661234	0.532022	5.8492	9.53438	1.63003	11.4	67.2	121.654	147.939	144.514	120.692
2	2	2	2	213	41.6667	744.162	12.1487	33.2794	57	0.525661	0.490906	4.2862	8.7219	2.03488	12.1	67.1	118.511	149.717	150.569	120.437
2	2	2	3	208	35.1	562.749	13.634	31.5258	65	0.46258	0.496327	4.2862	7.7639	1.81137	11.2	68	114.371	144.088	149.362	129.439
2	2	2	4	220	32.1	449.425	12.6465	31.5258	64	0.49332	0.561013	4.2862	7.57998	1.76846	11.8	68.5	102.094	142.309	144.926	119.753
2	2	2	5	214	28.6	544.34	13.562	43.5274	57	0.690132	0.579807	4.5644	10.063	2.20467	11.3	66.9	134.349	169.187	172.597	146.89
2	2	2	6	214	42.5	633.616	12.9538	31.7754	65	0.571005	0.511462	4.8598	7.81028	1.60712	11.7	68.6	119.186	146.243	146.567	133.115
2	2	2	7	208	23.4667	345.584	12.3612	37.7786	57	0.629082	0.532455	8.2924	10.1706	1.2265	12.1	65.5	153.333	171.334	187.316	147.141
2	2	2	8	213	32.7333	563.956	13.562	31.1514	63	0.663844	0.553198	4.5644	9.02178	1.97655	11.9	68.4	117.797	155.035	176.036	137.403
2	2	2	9	212	31.2333	440.429	14.0069	30.9018	62	0.687108	0.648378	3.7814	9.27608	2.45308	12.1	68.8	88.4292	139.527	119.529	126.256
2	2	2	10	213	35.1333	344.125	15.079	32.1498	60	0.749292	0.577605	3.5548	8.67248	2.43965	11.8	69.6	86.2569	121.419	115.152	121.352
2	2	2	11	214	29.5333	293.929	15.6238	33.6474	67	.	.	.	.	.	11.1	70.4	87.5156	126.25	113.896	125.127
2	2	2	12	208	36.2	361.114	14.4017	31.5258	62	0.642745	0.596984	3.3454	7.81028	2.33463	11.8	69.6	90.3994	133.213	136.553	106.94
2	2	2	13	214	32.1667	544.474	12.3068	32.1498	44	0.582636	0.418264	2.9782	5.76452	1.93557	11.5	63.1	91.9935	116.902	99.35	107.153
2	2	2	14	214	26.2	313.12	13.562	31.5258	58	0.733832	0.575674	2.9782	6.28218	2.10939	11.7	67.8	83.2082	112.055	121.491	88.8343
2	2	2	15	216	33.3667	496.512	16.7044	36.5178	61	0.713487	0.592556	2.9782	7.3089	2.45413	10.9	68	87.7959	118.358	108.703	96.442
2	2	2	16	217	30.4333	296.529	15.4387	36.1434	60	0.615217	0.545098	3.1532	7.7639	2.46223	10.5	67.2	91.2469	122.106	102.049	121.249
2	2	2	17	210	31.7667	459.799	16.5001	36.7674	59	0.628641	0.545258	2.8204	6.8699	2.43579	10.7	67.4	94.0768	122.319	101.451	123.215
2	2	2	18	213	41.1667	286.966	13.0828	30.9018	62	0.597142	0.457791	3.1532	7.81028	2.47694	11.7	68.7	101.954	149.851	152.053	135.613
2	2	2	19	200	38.9	244.839	14.4833	33.6474	63	0.683394	0.612469	4.0252	8.42778	2.09375	11.2	68.7	109.742	147.48	160.815	135.892
2	2	2	20	216	31.3333	390.447	14.0841	33.3978	68	0.737292	0.516184	4.0252	7.7639	1.92882	11	69.8	99.0042	140.813	143.49	113.846
2	2	2	21	201	48.9	252.468	12.8282	31.0266	57	0.586172	0.439746	3.7814	7.57998	2.00454	11.9	67.1	132.318	151.378	169.564	128.424
2	2	2	22	214	45.6333	216.398	14.2412	34.3962	61	0.830164	0.530433	3.3454	7.13138	2.1317	11.6	69	92.3569	139.062	143.17	121.326
2	2	2	23	216	30.4	451.173	15.4387	35.769	59	0.615917	0.638835	2.8204	6.2414	2.21295	11.3	67.3	91.3753	121.26	111.235	112.177
2	2	2	24	215	29.5333	296.384	14.9044	34.3962	62	0.682387	0.713228	3.3454	6.8699	2.05354	11.6	68.8	115.829	165.054	155.463	148.389
2	2	2	25	207	28.7667	179.919	16.5001	32.7738	60	0.938997	0.743139	3.5548	7.5344	2.1195	11.2	68.7	95.3381	139.238	125.415	119.921
2	2	2	26	226	28	656.094	14.4017	30.9018	56	0.760328	0.549563	6.9934	10.6629	1.52471	11.8	66.8	163.654	221.667	204.721	173.354
2	2	2	27	206	48.4333	596.953	13.0178	31.7754	65	0.538919	0.4481	4.0252	7.17552	1.78265	11.7	68.3	106.592	156.151	160.356	133.379
2	2	2	28	220	25.7667	536.192	12.8282	31.6506	51	0.640789	0.532227	3.3454	9.27608	2.77279	11.4	64.7	130.401	156.993	151.632	149.258
2	2	2	29	208	38.2667	209.29	15.908	34.1466	60	0.960308	0.826987	2.9782	7.62572	2.56051	11.6	69.2	96.684	149.657	136.759	126.569
2	2	2	30	213	33.4333	40.4859	14.321	34.0218	67	0.521036	0.371806	2.6798	6.6564	2.48392	11.2	69.7	97.5511	138.807	137.613	134.026
2	2	2	31	206	28.7333	115.757	14.8185	34.0218	65	0.670925	0.515147	3.5548	8.4764	2.38449	11	69.9	128.293	136.933	148.303	157.132
2	2	2	32	213	29.7667	277.384	12.9538	31.6506	61	0.654488	0.482694	4.0252	7.95038	1.97515	12	68.7	106.336	148.071	143.195	132.068
2	2	2	33	205	37.2333	276.566	12.0978	30.777	47	0.621637	0.62152	3.1532	7.17552	2.27563	11.6	64.4	105.15	133.251	112.597	118.867
2	2	2	34	216	29.8	744.181	11.8105	31.1514	41	0.848259	0.75579	2.8204	8.18708	2.90281	11.3	61.9	91.3864	125.439	99.7915	114.171
2	2	2	35	207	33.9333	618.732	11.6366	39.0282	51	0.414691	0.449021	2.9782	5.96042	2.00135	11.6	64.5	114.205	164.541	130.707	122.462
2	2	2	36	218	26.7	244.017	13.4207	32.3994	65	0.519011	0.483166	3.7814	7.26428	1.92106	11.8	68.1	129.169	148.346	142.735	128.092
